# Supplementary material for: Quininium tetra­chloridozinc(II)
Source: Acta Crystallogr Sect E Struct Rep Online. 2009 Sep 5;65(Pt 10):m1172. doi: 10.1107/S1600536809035442 (PMC2970286; doi:10.1107/S1600536809035442)
Supplement: Supplementary file 2 [file e-65-m1172-Isup2.hkl]

# 
# h,k,l, Fc-squared, Fo-squared, sigma(Fo-squared) and status flag 
# 
data_I
_shelx_title ' shelxl in P2(1)2(1)2(1)' 
_shelx_refln_list_code          4 
_shelx_F_calc_maximum      204.84 
_exptl_crystal_F_000      1096.00 
_reflns_d_resolution_high  0.8108 
 
loop_ 
 _symmetry_equiv_pos_as_xyz 
 'x, y, z' 
 '-x+1/2, -y, z+1/2' 
 '-x, y+1/2, -z+1/2' 
 'x+1/2, -y+1/2, -z' 
 
_cell_length_a     9.5179 
_cell_length_b    15.6796 
_cell_length_c    15.8460 
_cell_angle_alpha  90.000 
_cell_angle_beta   90.000 
_cell_angle_gamma  90.000 
 
_shelx_F_squared_multiplier     1.000 
 
loop_ 
 _refln_index_h 
 _refln_index_k 
 _refln_index_l 
 _refln_F_squared_calc 
 _refln_F_squared_meas 
 _refln_F_squared_sigma 
 _refln_observed_status 
   2   0   0    14630.27    12066.00    208.38 o 
   4   0   0     5568.33     5065.19    114.71 o 
   6   0   0      640.54      688.26     48.83 o 
   8   0   0     4670.87     4909.32    137.90 o 
  10   0   0      114.87      117.93     37.16 o 
   2   1   0    10482.10     9977.13    130.35 o 
   3   1   0     1520.98     1681.58     45.50 o 
   4   1   0     2305.50     2143.24    251.66 o 
   5   1   0      198.96      204.42     17.80 o 
   6   1   0       18.84       30.45      8.22 o 
   7   1   0       81.04       72.24     12.52 o 
   8   1   0     1670.24     1712.17     56.40 o 
   9   1   0       49.29       61.52     15.73 o 
  10   1   0       67.80       61.16     15.16 o 
  11   1   0      157.34      110.59     26.15 o 
   0   2   0     2964.97     2419.42    232.97 o 
   1   2   0     2273.99     2220.24     36.20 o 
   2   2   0     1398.51     1220.06     26.52 o 
   3   2   0    10669.75    10112.45     67.42 o 
   4   2   0     6745.10     6419.43     59.96 o 
   5   2   0    24294.34    24605.31    156.65 o 
   6   2   0      761.58      712.48     16.35 o 
   7   2   0       28.05       18.03     10.82 o 
   8   2   0       37.85       47.75     11.64 o 
   9   2   0     4607.36     5003.90     74.96 o 
  10   2   0       63.73       80.52     15.58 o 
  11   2   0       21.07       24.17     14.50 o 
   1   3   0     3467.66     3255.90     26.39 o 
   2   3   0     7264.90     7091.06     53.66 o 
   3   3   0      295.46      307.76     12.80 o 
   4   3   0     7918.80     8243.65     77.76 o 
   6   3   0     1022.58      920.28     52.10 o 
   7   3   0      744.08      774.83     44.53 o 
   8   3   0      446.22      405.49     37.50 o 
   9   3   0      191.16      186.55     20.27 o 
  10   3   0        9.64       17.99      9.94 o 
  11   3   0       91.59       76.86     18.86 o 
   0   4   0    41960.53    38398.45    488.39 o 
   1   4   0       47.57       24.82      3.39 o 
   2   4   0     2719.97     2306.68     53.56 o 
   3   4   0       29.01       12.62      3.98 o 
   4   4   0    22786.12    22424.26    191.58 o 
   5   4   0     8221.70     8216.06     77.07 o 
   6   4   0     1604.69     1646.64     36.17 o 
   7   4   0       36.35       38.19      6.16 o 
   8   4   0     3753.03     4059.44    109.87 o 
   9   4   0      265.26      227.12     29.87 o 
  10   4   0      285.09      344.81     32.05 o 
  11   4   0        7.85       26.42     16.15 o 
   1   5   0     5625.56     6245.54     49.94 o 
   2   5   0       77.97      101.24      9.33 o 
   3   5   0     8856.39     9325.56     74.66 o 
   4   5   0      579.03      555.24     26.19 o 
   5   5   0      435.39      448.64     22.27 o 
   6   5   0        7.48       16.57      8.98 o 
   7   5   0     1354.05     1402.66     37.46 o 
   8   5   0       85.18       93.36     14.98 o 
   9   5   0      286.05      317.52     26.64 o 
  10   5   0      255.39      278.43     27.63 o 
  11   5   0      210.55      260.15     27.68 o 
   0   6   0    19348.42    19157.57    204.68 o 
   1   6   0    18490.52    17892.46    127.79 o 
   2   6   0      121.50       70.99      7.10 o 
   3   6   0     2954.03     2706.95     44.60 o 
   4   6   0     7565.75     7064.64     74.17 o 
   5   6   0     4063.69     4344.97     51.54 o 
   6   6   0     1213.28     1233.33     25.98 o 
   7   6   0      957.05      977.59     50.41 o 
   8   6   0     2164.52     2390.41     58.98 o 
   9   6   0       74.21       68.59     14.00 o 
  10   6   0      457.08      411.13     33.22 o 
  11   6   0       81.73       89.72     18.06 o 
   1   7   0     2540.25     2169.56     29.95 o 
   2   7   0     9008.53     9542.10     90.01 o 
   3   7   0       96.31      145.23     11.74 o 
   4   7   0       46.72       29.56      7.96 o 
   5   7   0       30.66       14.38      5.93 o 
   6   7   0     1177.72     1232.21     27.78 o 
   7   7   0      689.03      720.69     46.73 o 
   8   7   0      353.09      361.12     28.02 o 
   9   7   0       11.88       30.90     14.63 o 
  10   7   0      103.15       79.27     16.49 o 
   0   8   0      196.59      154.86     20.02 o 
   1   8   0    11428.99    11431.96    115.68 o 
   2   8   0      406.68      438.10     23.88 o 
   3   8   0     5360.20     5569.53     60.49 o 
   4   8   0     6201.58     6499.86     77.83 o 
   5   8   0     2134.33     2170.63     39.79 o 
   6   8   0      137.88      123.39     11.56 o 
   7   8   0       18.96       12.91      9.04 o 
   8   8   0      784.25      776.81     45.81 o 
   9   8   0      702.50      865.13     68.66 o 
  10   8   0       83.50       89.69     16.92 o 
   1   9   0     2198.85     2129.41     30.70 o 
   2   9   0     6837.46     7145.73     71.24 o 
   3   9   0      228.58      265.31     20.62 o 
   4   9   0        7.90       10.78      4.71 o 
   5   9   0      463.53      452.32     26.82 o 
   6   9   0        3.98       14.74      7.03 o 
   7   9   0      811.79      827.75     28.58 o 
   8   9   0      351.59      377.25     24.10 o 
   9   9   0       24.47       44.71     17.64 o 
  10   9   0       14.15       25.54     13.81 o 
   0  10   0    18758.96    20139.34    295.77 o 
   1  10   0       90.08      101.90      9.94 o 
   2  10   0        3.74        4.75      5.25 o 
   3  10   0      434.12      428.06     20.86 o 
   4  10   0     3315.31     3243.43     58.84 o 
   5  10   0      764.27      827.31     29.38 o 
   6  10   0     1082.03     1083.19     33.83 o 
   7  10   0       50.41       38.49     10.75 o 
   8  10   0     1276.70     1299.14     62.54 o 
   9  10   0      356.77      383.70     36.97 o 
  10  10   0      198.95      190.54     27.06 o 
   1  11   0       33.85       24.32      5.57 o 
   2  11   0        2.73        0.65      8.99 o 
   3  11   0     3395.07     3777.17     62.37 o 
   4  11   0       82.90       85.46      9.02 o 
   5  11   0       10.23       15.86      7.23 o 
   6  11   0      176.77      204.15     17.61 o 
   7  11   0       36.59       39.95      8.08 o 
   8  11   0      565.43      479.56     49.60 o 
   9  11   0        2.19       24.78     14.85 o 
   0  12   0      232.50      190.90     25.55 o 
   1  12   0     1028.10     1002.66     25.39 o 
   2  12   0     1773.92     1726.31     33.40 o 
   3  12   0      160.32      152.33     27.92 o 
   4  12   0        3.57       15.16      5.10 o 
   5  12   0     2612.48     2911.22     46.37 o 
   6  12   0        1.34        0.00      8.14 o 
   7  12   0       10.39       24.21      8.82 o 
   8  12   0       65.05       66.09      9.40 o 
   9  12   0      731.94      715.78     84.13 o 
   1  13   0      307.59      333.78     34.28 o 
   2  13   0      295.89      306.63     25.95 o 
   3  13   0       95.45      119.59     21.87 o 
   4  13   0      730.37      777.01     51.49 o 
   5  13   0       72.12       54.48      9.98 o 
   6  13   0      863.20      910.06     60.81 o 
   7  13   0       15.38       30.49     10.35 o 
   8  13   0      353.07      393.41     38.59 o 
   0  14   0     2838.58     2996.54    181.28 o 
   1  14   0        2.03        0.00     17.68 o 
   2  14   0      391.74      416.99     45.71 o 
   3  14   0        0.81        5.95      9.55 o 
   4  14   0     2245.02     2418.26     50.98 o 
   5  14   0      484.03      444.80     34.05 o 
   6  14   0      256.73      287.37     25.59 o 
   7  14   0       47.97       47.66     10.51 o 
   8  14   0       69.04       54.54     17.53 o 
   1  15   0      545.74      613.23     47.85 o 
   2  15   0      249.55      245.59     22.10 o 
   3  15   0     1318.68     1436.96    130.88 o 
   4  15   0        0.25        7.28      9.34 o 
   5  15   0      355.36      344.67     35.76 o 
   6  15   0        7.94        0.00      8.02 o 
   7  15   0        4.87       10.87     14.96 o 
   0  16   0     1504.07     1651.46    237.41 o 
   1  16   0      154.23      145.60     15.69 o 
   2  16   0       22.10       30.34     20.83 o 
   3  16   0      168.05      145.36     18.22 o 
   4  16   0      182.92      169.39     17.44 o 
   5  16   0      507.09      482.99     60.86 o 
   6  16   0       20.91       13.75     10.96 o 
   1  17   0      463.60      477.82     52.50 o 
   2  17   0      225.08      246.65     25.44 o 
   3  17   0        1.78        2.61     12.67 o 
   4  17   0       38.89       40.22      9.76 o 
   5  17   0       96.76       72.41     12.73 o 
   0  18   0        4.17        4.43     12.13 o 
   1  18   0      135.98      130.99     17.00 o 
   2  18   0       15.54       19.57     10.12 o 
   3  18   0       52.10       47.09     15.21 o 
   4  18   0      140.69      122.14     19.00 o 
   1  19   0       23.21       39.76     11.17 o 
   2  19   0      124.40      103.23     19.37 o 
   5   0   1     2568.34     2361.01     40.88 o 
   6   0   1     3561.84     3500.24     55.23 o 
   7   0   1       45.92       55.97     10.23 o 
   8   0   1      134.27      132.24     23.02 o 
   9   0   1     1700.52     1836.22     62.41 o 
  10   0   1       59.36       84.27     34.79 o 
  11   0   1        0.84        0.00     16.56 o 
 -11   1   1       92.08       76.65     20.46 o 
 -10   1   1       53.74       67.08     17.54 o 
  -9   1   1      162.18      124.96     20.69 o 
  -8   1   1      474.09      513.86     44.17 o 
  -7   1   1      882.52      886.42     36.66 o 
  -6   1   1      149.53      188.23     18.57 o 
  -5   1   1     1119.00     1041.14     44.63 o 
  -4   1   1      488.24      531.72     18.95 o 
  -1   1   1     1357.81     1181.92     43.53 o 
   4   1   1      434.46      439.58     14.80 o 
   5   1   1     1046.80      945.36     25.73 o 
   6   1   1       69.12      114.24     23.07 o 
   7   1   1      856.74      832.80     40.53 o 
   8   1   1      458.64      494.32     42.15 o 
   9   1   1      157.24      151.30     16.84 o 
  10   1   1       67.17       67.05     14.16 o 
  11   1   1       69.56       78.49     16.09 o 
 -11   2   1      284.24      254.12     31.00 o 
 -10   2   1      505.32      533.39     79.24 o 
  -9   2   1      366.02      300.99     50.86 o 
  -8   2   1     2465.52     2501.29     52.79 o 
  -7   2   1     1397.96     1467.50     40.14 o 
  -6   2   1     4203.83     4142.28     79.84 o 
  -5   2   1     1030.33      971.33     30.13 o 
  -3   2   1    11103.00    10477.30     74.29 o 
  -2   2   1      964.82     1050.68     21.94 o 
  -1   2   1     5291.54     4948.03     31.51 o 
   1   2   1     5838.80     5435.54     30.68 o 
   2   2   1     1059.48     1097.05     32.48 o 
   3   2   1    11194.88    10410.51    108.91 o 
   5   2   1      999.12      973.04     52.05 o 
   6   2   1     4339.02     4237.09     87.11 o 
   7   2   1     1340.19     1353.48    112.71 o 
   8   2   1     2470.37     2715.20     71.89 o 
   9   2   1      400.61      351.05     44.27 o 
  10   2   1      559.10      586.86     42.45 o 
  11   2   1      280.90      280.37     33.29 o 
 -11   3   1      115.80      103.56     17.73 o 
 -10   3   1       40.59       51.09     17.01 o 
  -9   3   1      202.71      249.63     25.23 o 
  -8   3   1      911.51      971.39     37.83 o 
  -7   3   1     1536.35     1694.13     56.10 o 
  -6   3   1       38.56       37.44      7.59 o 
  -5   3   1      376.44      427.71     25.99 o 
  -4   3   1      366.31      355.77     15.31 o 
  -3   3   1     5220.12     4663.43     37.46 o 
  -2   3   1     4656.55     4374.96     33.50 o 
  -1   3   1      536.37      567.33     13.17 o 
   0   3   1     1334.23      989.89     32.20 o 
   1   3   1      755.68      762.38     20.91 o 
   2   3   1     4863.24     4468.55     45.22 o 
   3   3   1     5330.64     4778.60     49.11 o 
   4   3   1      395.52      443.35     31.49 o 
   5   3   1      332.22      425.38     26.86 o 
   6   3   1       19.73       35.66      7.04 o 
   7   3   1     1486.75     1669.89     50.55 o 
   8   3   1      920.82      963.78     53.64 o 
   9   3   1      235.20      233.45     29.72 o 
  10   3   1       53.24       45.52     21.81 o 
  11   3   1      109.32       97.12     23.00 o 
 -11   4   1       10.44       35.90     11.24 o 
 -10   4   1      408.80      407.43     32.87 o 
  -9   4   1     1680.26     1824.04     71.13 o 
  -8   4   1      429.54      412.22     28.50 o 
  -7   4   1     1410.57     1447.19     28.92 o 
  -6   4   1     1679.25     1610.83     30.60 o 
  -5   4   1     9173.09     9325.26     77.29 o 
  -4   4   1     3296.29     3497.93     47.09 o 
  -3   4   1     2052.78     1995.23     42.05 o 
  -2   4   1    19326.34    19332.49    124.20 o 
  -1   4   1    15563.30    15129.51     96.92 o 
   1   4   1    15731.77    14846.21    264.28 o 
   2   4   1    19434.81    19446.55    148.93 o 
   3   4   1     1832.23     1731.12     44.94 o 
   4   4   1     3027.06     3173.08     36.71 o 
   5   4   1     9175.38     9264.63    114.94 o 
   6   4   1     1553.47     1566.38     33.32 o 
   7   4   1     1441.86     1482.74     30.71 o 
   8   4   1      400.32      382.15     33.81 o 
   9   4   1     1589.90     1706.52     53.24 o 
  10   4   1      347.92      379.36     39.26 o 
  11   4   1       18.93       30.44     18.48 o 
 -11   5   1       45.10       21.15     12.00 o 
 -10   5   1       27.01       31.17     11.00 o 
  -9   5   1       64.37       74.01     15.67 o 
  -8   5   1      707.52      707.97     51.50 o 
  -7   5   1      512.04      534.59     27.84 o 
  -6   5   1     2080.31     2134.77     30.02 o 
  -5   5   1      916.78      914.85     17.56 o 
  -4   5   1     6611.38     6758.08     70.80 o 
  -3   5   1      140.63      107.72      9.27 o 
  -2   5   1     1379.31     1339.50     28.79 o 
  -1   5   1     2891.53     2909.00     25.16 o 
   1   5   1     2929.21     2888.10     26.87 o 
   2   5   1     1185.41     1111.01     29.77 o 
   3   5   1      169.30      130.59     11.71 o 
   4   5   1     6443.77     6554.49     71.42 o 
   5   5   1      897.87      873.17     17.20 o 
   6   5   1     2138.54     2257.07     42.17 o 
   7   5   1      533.72      540.78     36.30 o 
   8   5   1      730.72      799.24     44.28 o 
   9   5   1       44.37       56.02     12.15 o 
  10   5   1       34.00       46.72     12.05 o 
  11   5   1       39.44       30.01     12.75 o 
 -11   6   1       22.10       37.18     12.23 o 
 -10   6   1      223.70      262.55     27.24 o 
  -9   6   1      708.42      711.44     35.10 o 
  -8   6   1      298.61      296.41     26.74 o 
  -7   6   1      233.51      227.91     20.65 o 
  -6   6   1      645.44      635.68     20.23 o 
  -5   6   1     3569.50     3687.63     48.62 o 
  -4   6   1    11188.78    11144.96     97.14 o 
  -3   6   1     1197.37     1188.64     31.04 o 
  -2   6   1     4382.41     4396.08     37.52 o 
  -1   6   1     4400.87     4072.99     36.92 o 
   0   6   1    14724.49    14022.96    173.25 o 
   1   6   1     4259.03     4011.67     66.39 o 
   2   6   1     4537.67     4495.73     54.17 o 
   3   6   1     1321.63     1282.50     37.45 o 
   4   6   1    11397.33    11486.63    119.11 o 
   5   6   1     3678.00     3722.43     51.63 o 
   6   6   1      745.75      696.34     26.18 o 
   7   6   1      208.02      207.63     19.48 o 
   8   6   1      340.41      366.16     31.67 o 
   9   6   1      743.43      749.93     40.87 o 
  10   6   1      265.35      291.29     26.80 o 
  11   6   1       12.19       27.56     13.41 o 
 -10   7   1      151.79      169.25     20.26 o 
  -9   7   1      129.30      151.92     17.15 o 
  -8   7   1      718.71      725.69     42.29 o 
  -7   7   1       47.67       30.95      7.90 o 
  -6   7   1       15.29       13.69      5.10 o 
  -5   7   1      735.34      773.36     21.28 o 
  -4   7   1      599.03      665.02     16.88 o 
  -3   7   1     3721.93     3677.94     39.99 o 
  -2   7   1     1928.06     1974.86     23.45 o 
  -1   7   1     2729.78     2883.17     33.99 o 
   0   7   1        7.66        0.00      7.61 o 
   1   7   1     2877.83     3065.58     69.12 o 
   2   7   1     1771.42     1740.01     48.84 o 
   3   7   1     3900.02     3856.14     49.48 o 
   4   7   1      609.48      698.54     19.48 o 
   5   7   1      673.20      725.74     20.94 o 
   6   7   1        4.51        3.74      6.25 o 
   7   7   1       31.78       32.93      6.95 o 
   8   7   1      707.76      691.43     37.68 o 
   9   7   1      126.00      115.10     19.58 o 
  10   7   1      135.94      177.38     20.71 o 
 -10   8   1      233.41      261.28     25.13 o 
  -9   8   1      256.13      228.94     21.34 o 
  -8   8   1      132.59      132.89     15.06 o 
  -7   8   1      985.93      995.60     30.40 o 
  -6   8   1      486.96      470.49     31.41 o 
  -5   8   1     1687.35     1756.77     35.43 o 
  -4   8   1     4068.89     4340.81     52.45 o 
  -3   8   1     1541.30     1454.13     23.83 o 
  -2   8   1      431.05      362.74     23.24 o 
  -1   8   1     1194.02     1112.40     32.44 o 
   0   8   1    22258.34    21382.12    189.51 o 
   1   8   1     1090.31     1023.66     32.25 o 
   2   8   1      382.38      336.14     25.32 o 
   3   8   1     1502.57     1349.83     31.55 o 
   4   8   1     4078.77     4351.86     63.73 o 
   5   8   1     1723.79     1754.29     33.09 o 
   6   8   1      424.89      433.32     28.25 o 
   7   8   1      968.11      926.52     41.25 o 
   8   8   1      147.68      125.32     19.95 o 
   9   8   1      228.78      240.30     22.45 o 
  10   8   1      189.18      186.06     21.92 o 
 -10   9   1       19.54       25.49     11.95 o 
  -9   9   1        6.72       29.07     11.77 o 
  -8   9   1      846.23      754.28     80.09 o 
  -7   9   1      334.35      314.98     27.13 o 
  -6   9   1      262.82      271.89     27.86 o 
  -5   9   1      201.86      178.70     14.65 o 
  -4   9   1      139.26      130.34      9.75 o 
  -3   9   1      245.16      232.53     15.13 o 
  -2   9   1      400.54      393.34     27.93 o 
  -1   9   1     6137.34     6400.03     65.92 o 
   0   9   1      151.78      157.88     14.32 o 
   1   9   1     6026.08     6368.88     68.18 o 
   2   9   1      501.42      464.86     19.33 o 
   3   9   1      324.78      366.98     24.04 o 
   4   9   1      150.84      146.36     16.30 o 
   5   9   1      160.90      139.61     11.86 o 
   6   9   1      179.80      183.69     16.22 o 
   7   9   1      317.85      317.68     24.69 o 
   8   9   1      910.93      929.94     46.86 o 
   9   9   1        5.94       28.71     10.60 o 
  10   9   1       14.06       26.18      9.90 o 
 -10  10   1       47.08       11.21     17.29 o 
  -9  10   1     1009.13      972.88     44.19 o 
  -8  10   1      413.72      381.48     31.79 o 
  -7  10   1      279.59      262.09     24.63 o 
  -6  10   1      338.14      322.35     21.42 o 
  -5  10   1     1306.32     1352.62     28.27 o 
  -4  10   1      138.47      128.41     10.66 o 
  -3  10   1      702.93      649.95     23.50 o 
  -2  10   1     3866.86     4042.03     54.54 o 
  -1  10   1     3250.90     3247.25     54.63 o 
   0  10   1      205.05      238.76     12.31 o 
   1  10   1     3295.01     3287.15     60.89 o 
   2  10   1     3758.10     3898.00     49.95 o 
   3  10   1      730.11      752.13     50.15 o 
   4  10   1      130.59      126.76     13.88 o 
   5  10   1     1309.11     1367.76     28.67 o 
   6  10   1      350.23      314.58     27.32 o 
   7  10   1      295.48      288.26     23.82 o 
   8  10   1      453.13      458.96     32.62 o 
   9  10   1      988.38     1075.45     54.63 o 
  10  10   1       44.52       39.58     14.61 o 
  -9  11   1       39.01       25.88     15.78 o 
  -8  11   1      529.89      547.70     37.00 o 
  -7  11   1      565.13      598.20     28.42 o 
  -6  11   1      709.60      726.67     30.62 o 
  -5  11   1      701.92      713.00     25.23 o 
  -4  11   1     1119.64     1158.73     27.28 o 
  -3  11   1      289.76      288.53     16.02 o 
  -2  11   1     1792.41     1856.81     32.35 o 
  -1  11   1      336.41      334.48     29.85 o 
   0  11   1      161.49      159.71     12.30 o 
   1  11   1      266.29      262.12     26.34 o 
   2  11   1     1909.95     2031.89     53.30 o 
   3  11   1      383.41      419.51     28.76 o 
   4  11   1     1103.55     1184.74     31.58 o 
   5  11   1      648.15      651.34     24.57 o 
   6  11   1      724.79      761.85     43.83 o 
   7  11   1      613.66      647.62     32.99 o 
   8  11   1      600.95      606.36     51.39 o 
   9  11   1       36.07       32.36     10.54 o 
  -9  12   1        1.24        7.42     17.71 o 
  -8  12   1      722.75      646.79     82.95 o 
  -7  12   1      446.16      438.89     26.38 o 
  -6  12   1     1125.70     1128.11     36.77 o 
  -5  12   1      175.03      171.22     16.23 o 
  -4  12   1     2007.22     2178.08     38.45 o 
  -3  12   1      748.26      741.49     27.22 o 
  -2  12   1       66.37       65.26      8.16 o 
  -1  12   1      359.09      331.95     22.82 o 
   0  12   1     2175.18     2105.48     55.51 o 
   1  12   1      326.17      315.50     18.11 o 
   2  12   1       76.58       96.36     11.97 o 
   3  12   1      816.08      826.05     29.83 o 
   4  12   1     2207.86     2397.17     48.99 o 
   5  12   1      170.15      161.47     15.02 o 
   6  12   1     1237.41     1316.44     34.54 o 
   7  12   1      410.92      370.48     34.76 o 
   8  12   1      697.73      683.02     40.71 o 
   9  12   1        0.41       19.95     12.07 o 
  -8  13   1       73.17       55.72     10.55 o 
  -7  13   1      990.59     1144.73    102.85 o 
  -6  13   1      318.55      317.98     31.95 o 
  -5  13   1      373.27      310.44     35.53 o 
  -4  13   1      125.55      118.81     15.64 o 
  -3  13   1     1901.26     2021.86     34.79 o 
  -2  13   1      253.07      246.84     15.57 o 
  -1  13   1      114.69      130.36     14.69 o 
   0  13   1      840.33      919.71     32.61 o 
   1  13   1      169.30      164.20     13.34 o 
   2  13   1      273.56      267.06     23.87 o 
   3  13   1     2024.99     2242.41     47.75 o 
   4  13   1      152.05      134.30     15.53 o 
   5  13   1      338.03      286.20     28.36 o 
   6  13   1      283.53      290.58     23.56 o 
   7  13   1      902.45      885.09     96.32 o 
   8  13   1       83.07       63.72     13.87 o 
  -8  14   1        0.58        3.78     12.11 o 
  -7  14   1      105.95      114.34     16.52 o 
  -6  14   1      211.12      198.35     20.24 o 
  -5  14   1      814.62      814.34     51.04 o 
  -4  14   1      228.68      209.92     17.89 o 
  -3  14   1     1402.10     1448.54     59.20 o 
  -2  14   1     1285.93     1341.49     44.77 o 
  -1  14   1      873.03      976.61     42.14 o 
   0  14   1        8.02        6.25      8.49 o 
   1  14   1      932.64      923.75     38.32 o 
   2  14   1     1245.08     1214.09     37.10 o 
   3  14   1     1360.71     1379.17     75.12 o 
   4  14   1      259.88      227.01     19.98 o 
   5  14   1      750.72      863.21     41.34 o 
   6  14   1      182.14      173.88     16.63 o 
   7  14   1      116.75      122.08     17.87 o 
   8  14   1        2.40        8.07     10.32 o 
  -7  15   1       29.93       36.73     12.82 o 
  -6  15   1      337.13      308.54     39.99 o 
  -5  15   1       86.95      112.29     16.91 o 
  -4  15   1       49.21       25.86      8.26 o 
  -3  15   1      144.72      160.05     16.41 o 
  -2  15   1     1283.19     1375.67     81.00 o 
  -1  15   1      185.93      187.47     20.14 o 
   0  15   1        6.64       26.67      9.60 o 
   1  15   1      169.24      185.58     19.36 o 
   2  15   1     1269.64     1320.86     50.89 o 
   3  15   1      144.53      139.12     14.19 o 
   4  15   1       32.21       24.83      7.33 o 
   5  15   1       79.70      116.25     15.91 o 
   6  15   1      382.05      392.06     30.33 o 
   7  15   1       25.33       10.82     11.18 o 
  -6  16   1      136.70      108.38     17.31 o 
  -5  16   1       17.49       16.19     15.69 o 
  -4  16   1      371.53      342.96     28.53 o 
  -3  16   1      198.80      201.67     21.84 o 
  -2  16   1      164.89      157.00     15.35 o 
  -1  16   1      371.52      373.02     29.11 o 
   0  16   1      260.67      284.36     32.26 o 
   1  16   1      333.23      353.99     32.60 o 
   2  16   1      154.16      170.77     20.64 o 
   3  16   1      186.81      181.69     21.58 o 
   4  16   1      387.71      333.31     26.90 o 
   5  16   1       27.98       41.50     14.29 o 
   6  16   1      156.26      141.63     19.13 o 
  -5  17   1       64.05       87.29     13.85 o 
  -4  17   1       53.91       61.86     11.87 o 
  -3  17   1      219.35      220.54     22.97 o 
  -2  17   1      475.58      532.15     41.81 o 
  -1  17   1       97.19       89.24     14.69 o 
   0  17   1       16.44       28.69     22.42 o 
   1  17   1       86.35       80.54     11.95 o 
   2  17   1      458.82      534.66     47.83 o 
   3  17   1      217.19      208.42     21.52 o 
   4  17   1       43.27       40.99     13.90 o 
   5  17   1       56.62       51.42     11.29 o 
  -4  18   1       15.53       23.94      8.14 o 
  -3  18   1       66.14       52.62     14.96 o 
  -2  18   1       27.88       34.21     12.52 o 
  -1  18   1       56.70       48.80     12.63 o 
   0  18   1      469.04      481.54     53.69 o 
   1  18   1       64.77       63.97     11.29 o 
   2  18   1       21.88       43.97     12.79 o 
   3  18   1       56.73       43.37     10.81 o 
   4  18   1        8.95       32.26     11.83 o 
  -2  19   1       42.43       40.83     15.15 o 
  -1  19   1      193.21      209.62     24.58 o 
   0  19   1       25.26       27.87     14.89 o 
   1  19   1      208.00      246.51     26.93 o 
   2  19   1       36.24       55.35     13.10 o 
   1   0   2    13985.64    12127.04     75.09 o 
   2   0   2    17582.72    17527.21    203.44 o 
   3   0   2     8394.13     8569.44     93.15 o 
   4   0   2     5791.25     5561.61     50.12 o 
   5   0   2      282.41      318.85     14.83 o 
   6   0   2      657.85      766.99     33.68 o 
   7   0   2     2179.10     2235.50     49.45 o 
   8   0   2      259.37      326.35     26.80 o 
   9   0   2        4.75       14.44      9.69 o 
  10   0   2      713.31      778.69     53.11 o 
  11   0   2      163.65      167.70     19.16 o 
 -11   1   2       52.77       34.56     20.26 o 
 -10   1   2       51.91       66.39     12.91 o 
  -9   1   2     1043.19     1034.95     57.91 o 
  -8   1   2      971.50      993.08     58.46 o 
  -7   1   2      360.23      306.70     31.44 o 
  -6   1   2     1143.81     1106.00     32.46 o 
  -5   1   2     2171.31     2332.05     41.39 o 
  -4   1   2     2556.93     2391.90     57.71 o 
  -3   1   2      925.78      940.07     21.18 o 
  -2   1   2      145.84      205.70      9.09 o 
  -1   1   2     6443.29     5483.28     36.85 o 
   0   1   2        8.19       14.96      2.07 o 
   1   1   2     6262.77     5327.27     30.02 o 
   2   1   2      250.84      297.04     10.89 o 
   3   1   2      618.73      640.72     21.08 o 
   4   1   2     2832.60     2693.95     27.73 o 
   5   1   2     2218.31     2381.64     30.25 o 
   6   1   2      973.31      992.30     26.23 o 
   7   1   2      335.76      345.63     37.45 o 
   8   1   2      972.51     1020.64     63.46 o 
   9   1   2     1097.89     1084.85     57.09 o 
  10   1   2       67.64       69.27     16.48 o 
  11   1   2       81.28       71.40     13.94 o 
 -11   2   2       57.45       54.99     23.41 o 
 -10   2   2      253.51      252.68     33.59 o 
  -9   2   2      878.15     1036.75     44.84 o 
  -8   2   2      361.13      332.26     29.06 o 
  -7   2   2      355.06      370.87     29.05 o 
  -6   2   2     3221.47     3127.49     57.15 o 
  -5   2   2      997.26      809.37     22.81 o 
  -4   2   2     3932.62     3867.54     35.76 o 
  -3   2   2     1128.50     1158.62     23.56 o 
  -2   2   2    10449.07    10094.42     62.45 o 
  -1   2   2    22076.17    20546.67    136.98 o 
   0   2   2       98.33       94.03      3.97 o 
   1   2   2    21525.14    19310.67    175.73 o 
   2   2   2    10583.49    10116.53    103.92 o 
   3   2   2     1070.33     1067.11     37.53 o 
   4   2   2     3865.17     3846.27     39.65 o 
   5   2   2     1074.35      937.58     27.08 o 
   6   2   2     3012.55     2932.39     35.75 o 
   7   2   2      374.85      350.76     30.57 o 
   8   2   2      438.39      477.94     36.52 o 
   9   2   2      836.53      928.37     51.55 o 
  10   2   2      232.94      262.17     28.36 o 
  11   2   2       66.67       56.67     15.78 o 
 -11   3   2       93.66       87.92     16.71 o 
 -10   3   2       84.74       60.25     15.15 o 
  -9   3   2      300.95      313.15     29.47 o 
  -8   3   2      541.79      513.22     46.15 o 
  -7   3   2      418.90      389.72     28.44 o 
  -6   3   2      621.62      657.32     30.45 o 
  -5   3   2     2561.16     2514.01     28.14 o 
  -4   3   2     2850.32     2666.79     27.46 o 
  -3   3   2      133.51      131.59      9.04 o 
  -2   3   2      472.92      480.88     13.08 o 
  -1   3   2    16464.37    16209.03    102.42 o 
   0   3   2     9857.34     9664.91     60.70 o 
   1   3   2    16004.66    15556.62    131.90 o 
   2   3   2      561.95      551.20     16.42 o 
   3   3   2      166.75      171.64     21.46 o 
   4   3   2     2821.11     2646.01     48.18 o 
   5   3   2     2206.12     2119.76     32.21 o 
   6   3   2      577.05      580.95     27.07 o 
   7   3   2      456.97      408.61     44.51 o 
   8   3   2      554.06      666.72     47.61 o 
   9   3   2      283.84      276.22     26.70 o 
  10   3   2       96.45       74.36     17.61 o 
  11   3   2       77.82       51.99     15.36 o 
 -11   4   2       87.10       90.09     18.45 o 
 -10   4   2      176.71      194.13     20.82 o 
  -9   4   2      139.50      117.40     20.84 o 
  -8   4   2      318.29      365.65     27.14 o 
  -7   4   2     1028.42     1043.79     46.24 o 
  -6   4   2     1085.18     1075.89     28.09 o 
  -5   4   2     2867.44     2864.39     33.27 o 
  -4   4   2     4210.48     4054.45     37.98 o 
  -3   4   2     2843.97     2898.64     28.85 o 
  -2   4   2     4574.48     4359.70     34.58 o 
  -1   4   2     2824.49     2635.58     21.90 o 
   0   4   2     7842.10     7901.97     73.27 o 
   1   4   2     2344.01     2168.02     57.96 o 
   2   4   2     4380.49     4116.19     52.22 o 
   3   4   2     2999.73     3109.00     43.61 o 
   4   4   2     4631.23     4480.45     83.58 o 
   5   4   2     2787.20     2688.21     48.54 o 
   6   4   2     1154.49     1185.48     36.85 o 
   7   4   2      962.65      920.38     23.10 o 
   8   4   2      295.64      331.38     40.52 o 
   9   4   2      162.87      184.67     47.07 o 
  10   4   2      206.52      242.19     37.99 o 
  11   4   2       88.23      122.99     29.40 o 
 -11   5   2       84.28      103.49     17.71 o 
 -10   5   2      247.05      243.12     25.32 o 
  -9   5   2      321.63      315.91     32.24 o 
  -8   5   2      430.84      438.24     25.97 o 
  -7   5   2      479.47      425.45     25.29 o 
  -6   5   2      737.85      762.15     19.01 o 
  -5   5   2       50.68       35.41      5.16 o 
  -4   5   2     2611.78     2672.53     31.85 o 
  -3   5   2     5538.43     5885.98     55.46 o 
  -2   5   2      779.83      825.51     19.31 o 
  -1   5   2     2664.66     2905.04     31.06 o 
   0   5   2      380.97      278.05     21.33 o 
   1   5   2     2515.98     2720.61     32.69 o 
   2   5   2      766.07      800.44     26.80 o 
   3   5   2     5930.52     6228.42     77.31 o 
   4   5   2     2781.53     2810.77     41.91 o 
   5   5   2       47.97       42.02     10.46 o 
   6   5   2      659.32      699.86     28.80 o 
   7   5   2      501.13      530.29     37.08 o 
   8   5   2      453.19      494.16     51.98 o 
   9   5   2      321.51      303.04     49.30 o 
  10   5   2      212.03      200.60     31.54 o 
  11   5   2       60.51       47.62     23.14 o 
 -11   6   2       77.17       74.71     16.22 o 
 -10   6   2      229.78      250.75     27.38 o 
  -9   6   2       51.00       63.34     14.68 o 
  -8   6   2       26.08       28.27     11.01 o 
  -7   6   2     1745.96     1700.87     37.50 o 
  -6   6   2     1420.54     1477.68     26.87 o 
  -5   6   2      425.24      407.89     21.43 o 
  -4   6   2      950.50      801.70     24.82 o 
  -3   6   2     5399.62     5642.38     53.31 o 
  -2   6   2     4442.91     4398.20     35.24 o 
  -1   6   2     4668.53     4223.45     43.16 o 
   0   6   2      566.57      618.15     17.55 o 
   1   6   2     4965.95     4482.87     45.46 o 
   2   6   2     4402.28     4400.02     55.15 o 
   3   6   2     5379.88     5558.00    119.20 o 
   4   6   2      957.90      821.97     29.69 o 
   5   6   2      394.22      392.33     31.67 o 
   6   6   2     1406.45     1477.01     33.03 o 
   7   6   2     1843.86     1789.86     34.30 o 
   8   6   2       46.90       47.08     12.67 o 
   9   6   2       27.51       38.80     11.28 o 
  10   6   2      168.71      189.45     22.88 o 
  11   6   2       72.56       71.14     16.68 o 
 -10   7   2      314.85      277.42     25.53 o 
  -9   7   2      215.50      252.48     26.64 o 
  -8   7   2      158.79      167.13     17.18 o 
  -7   7   2     1421.23     1456.05     34.93 o 
  -6   7   2       98.01      102.70      7.40 o 
  -5   7   2     1128.31     1074.97     24.57 o 
  -4   7   2      264.67      251.81     17.49 o 
  -3   7   2      297.08      324.43     21.08 o 
  -2   7   2     1587.38     1567.13     40.03 o 
  -1   7   2     8531.83     8409.88     80.37 o 
   0   7   2      129.92       21.05     53.93 o 
   1   7   2     8287.00     8031.99     95.38 o 
   2   7   2     1746.49     1729.87     51.25 o 
   3   7   2      228.92      238.98     15.49 o 
   4   7   2      322.79      292.04     27.68 o 
   5   7   2     1262.09     1230.73     32.01 o 
   6   7   2       45.59       53.89      9.91 o 
   7   7   2     1401.16     1452.72     33.56 o 
   8   7   2      170.78      188.82     17.81 o 
   9   7   2      177.33      191.29     23.73 o 
  10   7   2      289.25      281.26     29.70 o 
 -10   8   2       61.46       63.26     17.47 o 
  -9   8   2      313.05      351.64     31.09 o 
  -8   8   2      219.27      193.94     16.14 o 
  -7   8   2      321.16      337.09     22.58 o 
  -6   8   2     1913.62     1931.17     34.44 o 
  -5   8   2       16.12       19.34      5.57 o 
  -4   8   2      684.27      676.45     23.33 o 
  -3   8   2     4235.92     4326.30     45.34 o 
  -2   8   2     2724.45     2827.26     31.66 o 
  -1   8   2     3353.71     3322.16     39.17 o 
   0   8   2      323.22      226.81     30.05 o 
   1   8   2     3336.24     3305.27     51.20 o 
   2   8   2     2579.68     2647.31     42.59 o 
   3   8   2     4147.56     4128.09     58.68 o 
   4   8   2      762.60      811.57     33.40 o 
   5   8   2       62.00       51.97      7.84 o 
   6   8   2     1986.12     1981.05     29.21 o 
   7   8   2      295.19      284.51     24.02 o 
   8   8   2      191.39      185.00     16.95 o 
   9   8   2      300.67      308.61     25.93 o 
  10   8   2       69.94       83.22     14.09 o 
 -10   9   2       35.67       45.75     13.64 o 
  -9   9   2      155.56      155.48     20.07 o 
  -8   9   2      416.95      395.93     24.69 o 
  -7   9   2      387.69      391.03     24.15 o 
  -6   9   2      497.05      486.58     31.75 o 
  -5   9   2     1025.42     1010.20     20.61 o 
  -4   9   2     1150.40     1214.41     26.15 o 
  -3   9   2       13.27       14.99      3.79 o 
  -2   9   2     3562.68     3607.28     39.81 o 
  -1   9   2     1195.24     1231.66     18.26 o 
   1   9   2     1116.13     1155.76     29.94 o 
   2   9   2     3472.05     3401.85     50.63 o 
   3   9   2       29.30       22.29      6.85 o 
   4   9   2      978.92     1025.12     45.89 o 
   5   9   2      939.07      951.92     28.96 o 
   6   9   2      490.66      467.10     33.32 o 
   7   9   2      407.24      407.17     45.80 o 
   8   9   2      383.32      348.31     36.56 o 
   9   9   2      141.97      141.43     16.72 o 
  10   9   2       41.74       30.91     12.46 o 
  -9  10   2      156.52      148.32     22.51 o 
  -8  10   2      183.04      176.47     17.57 o 
  -7  10   2      373.67      332.07     24.67 o 
  -6  10   2     1374.70     1436.75     31.82 o 
  -5  10   2      273.55      249.52     14.56 o 
  -4  10   2      150.46      154.20     12.12 o 
  -3  10   2     1859.38     1869.77     32.81 o 
  -2  10   2      982.20      972.49     23.00 o 
  -1  10   2      688.32      625.31     15.22 o 
   0  10   2     1224.68     1246.31     34.53 o 
   1  10   2      681.03      635.14     32.40 o 
   2  10   2      916.40      892.93     26.10 o 
   3  10   2     1778.86     1766.18     38.37 o 
   4  10   2      111.91      106.76     11.24 o 
   5  10   2      263.41      230.40     21.28 o 
   6  10   2     1325.17     1364.01     35.90 o 
   7  10   2      361.44      365.13     32.41 o 
   8  10   2      171.69      171.45     15.03 o 
   9  10   2      163.70      174.08     20.44 o 
  -9  11   2       56.66       50.62     15.12 o 
  -8  11   2      207.51      162.18     15.74 o 
  -7  11   2     1487.07     1551.05     95.07 o 
  -6  11   2      259.93      262.33     16.99 o 
  -5  11   2      171.25      172.61     13.16 o 
  -4  11   2      971.41     1003.97     21.64 o 
  -3  11   2      814.26      839.37     22.77 o 
  -2  11   2        0.40        1.98      4.59 o 
  -1  11   2      182.13      143.87     21.50 o 
   0  11   2        2.40       16.25      8.57 o 
   1  11   2      152.61      128.77     13.06 o 
   2  11   2        5.57       13.81      6.31 o 
   3  11   2      756.95      785.03     28.36 o 
   4  11   2      949.64     1010.54     31.33 o 
   5  11   2      193.15      190.12     19.04 o 
   6  11   2      208.06      203.36     15.99 o 
   7  11   2     1457.85     1386.20     45.70 o 
   8  11   2      182.32      170.87     18.41 o 
   9  11   2       59.67       54.28     10.26 o 
  -9  12   2      117.29      113.58     26.52 o 
  -8  12   2       43.00       39.92      9.08 o 
  -7  12   2       43.06       33.89      5.96 o 
  -6  12   2      424.26      375.05     30.41 o 
  -5  12   2      536.30      527.90     36.06 o 
  -4  12   2      235.33      189.80     15.93 o 
  -3  12   2      110.06      116.72     10.58 o 
  -2  12   2     1411.32     1346.16     26.86 o 
  -1  12   2     1233.56     1299.94     47.05 o 
   0  12   2     2180.09     2125.21     53.26 o 
   1  12   2     1277.74     1296.72     31.57 o 
   2  12   2     1409.63     1442.34     37.90 o 
   3  12   2       73.25       73.35     10.97 o 
   4  12   2      228.89      224.51     18.13 o 
   5  12   2      539.35      572.49     53.97 o 
   6  12   2      434.13      409.52     37.56 o 
   7  12   2       52.33       40.27      9.66 o 
   8  12   2       59.61       44.15      9.89 o 
   9  12   2      108.86      111.92     17.03 o 
  -8  13   2        8.75       22.62      7.49 o 
  -7  13   2       82.48       60.68     17.55 o 
  -6  13   2      490.14      503.55     35.18 o 
  -5  13   2      102.64      112.72     11.15 o 
  -4  13   2     1197.52     1202.24     41.57 o 
  -3  13   2       26.74       27.49      6.67 o 
  -2  13   2      764.85      721.69     72.43 o 
  -1  13   2      558.76      567.85     38.73 o 
   0  13   2       94.63       86.22     12.65 o 
   1  13   2      544.09      551.71     24.11 o 
   2  13   2      818.06      811.51     34.80 o 
   3  13   2       37.44       54.27      8.83 o 
   4  13   2     1185.47     1266.68     35.96 o 
   5  13   2       83.35       77.98     11.49 o 
   6  13   2      471.85      450.75     39.21 o 
   7  13   2       73.98       52.20     10.02 o 
   8  13   2       17.48       31.15     10.64 o 
  -8  14   2       22.04        7.45     14.64 o 
  -7  14   2       56.52       38.98     11.67 o 
  -6  14   2        0.28       14.33      7.42 o 
  -5  14   2      130.47      124.77     12.17 o 
  -4  14   2      445.92      539.15     39.12 o 
  -3  14   2      241.74      248.14     27.44 o 
  -2  14   2      121.60      136.89     20.01 o 
  -1  14   2      134.48      146.93     26.11 o 
   0  14   2      372.69      310.73     32.34 o 
   1  14   2      143.30      129.69     12.77 o 
   2  14   2      133.12      126.77     12.43 o 
   3  14   2      286.31      263.77     18.92 o 
   4  14   2      469.09      536.35     34.01 o 
   5  14   2      125.82      148.38     16.47 o 
   6  14   2        2.12       11.22      7.33 o 
   7  14   2       47.12       39.93     11.73 o 
   8  14   2       14.58       25.93     12.23 o 
  -7  15   2      119.22       88.56     17.23 o 
  -6  15   2      117.28       94.90     18.91 o 
  -5  15   2      129.09      140.93     18.60 o 
  -4  15   2       36.56       53.54     11.48 o 
  -3  15   2      398.87      406.24     45.46 o 
  -2  15   2      165.71      200.67     25.83 o 
  -1  15   2      524.80      575.73     60.04 o 
   0  15   2      570.44      589.05     60.06 o 
   1  15   2      463.52      414.99     38.86 o 
   2  15   2      161.77      163.08     17.20 o 
   3  15   2      432.70      429.65     33.81 o 
   4  15   2       38.16       28.26      7.64 o 
   5  15   2      129.28      125.50     13.84 o 
   6  15   2       95.35       64.68     10.43 o 
   7  15   2      135.00      106.80     17.03 o 
  -6  16   2       31.72       35.90     10.62 o 
  -5  16   2       65.43       47.52     10.59 o 
  -4  16   2       41.67       43.35     14.89 o 
  -3  16   2      135.96      116.44     16.44 o 
  -2  16   2      369.36      389.11     46.21 o 
  -1  16   2      129.10      144.04     22.54 o 
   0  16   2      590.59      602.72     80.60 o 
   1  16   2      131.81      134.63     19.80 o 
   2  16   2      333.58      389.75     30.84 o 
   3  16   2      132.27      139.98     17.05 o 
   4  16   2       53.76       44.54     10.88 o 
   5  16   2       61.93       66.10     14.53 o 
   6  16   2       28.39       48.51     11.86 o 
  -5  17   2       27.32       29.21     13.00 o 
  -4  17   2       97.23      121.27     16.08 o 
  -3  17   2       21.84       15.64      7.47 o 
  -2  17   2      322.82      303.69     30.23 o 
  -1  17   2      806.93      788.87     77.55 o 
   0  17   2       84.82       96.85     12.78 o 
   1  17   2      773.07      770.81     89.28 o 
   2  17   2      325.02      294.08     28.96 o 
   3  17   2       23.10       42.95     13.32 o 
   4  17   2       99.22       95.81     16.90 o 
   5  17   2       29.50       40.97     10.78 o 
  -4  18   2       15.46       15.00      7.30 o 
  -3  18   2        5.45        3.81     12.32 o 
  -2  18   2      208.98      193.83     20.73 o 
  -1  18   2       82.71       86.55     12.40 o 
   0  18   2       13.30        8.27     11.81 o 
   1  18   2       65.30       77.04     13.52 o 
   2  18   2      207.90      204.04     22.17 o 
   3  18   2        7.66        8.81     13.01 o 
   4  18   2       12.36        5.18     10.35 o 
  -1  19   2       46.80       21.45     12.97 o 
   0  19   2       34.89       40.14      9.81 o 
   1  19   2       56.38       48.48     11.93 o 
   1   0   3    13611.44    13463.15     79.74 o 
   2   0   3      382.94      288.07     11.66 o 
   3   0   3     7277.30     7091.32     55.55 o 
   4   0   3     2104.97     2177.31     31.91 o 
   5   0   3     1443.25     1520.67     45.18 o 
   6   0   3      400.63      346.59     13.08 o 
   7   0   3      227.26      228.73     23.04 o 
   8   0   3       38.75       55.83     12.18 o 
   9   0   3      363.75      398.72     31.35 o 
  10   0   3        3.59       15.91     17.83 o 
  11   0   3        1.41        1.38      8.12 o 
 -11   1   3        9.35       21.27     12.15 o 
 -10   1   3      323.88      396.07     35.91 o 
  -9   1   3      392.50      437.73     41.04 o 
  -8   1   3      136.46      166.96     18.24 o 
  -7   1   3      375.06      361.04     30.99 o 
  -6   1   3       94.07       97.07     17.75 o 
  -5   1   3     4753.21     4944.02     53.32 o 
  -4   1   3     3385.14     3687.71     39.93 o 
  -3   1   3     1437.28     1414.27     35.97 o 
  -2   1   3     3178.69     3176.49     31.22 o 
  -1   1   3    13942.60    13614.28    119.72 o 
   0   1   3       34.46       24.71      3.21 o 
   1   1   3    13920.20    13561.00     80.52 o 
   2   1   3     3704.55     3746.50     33.11 o 
   3   1   3     1280.42     1275.51     31.41 o 
   4   1   3     2979.22     3178.11     40.56 o 
   5   1   3     4323.01     4496.57     50.11 o 
   6   1   3       85.46       82.13      6.00 o 
   7   1   3      371.85      377.61     44.36 o 
   8   1   3      136.53      165.74     23.15 o 
   9   1   3      375.48      377.12     34.30 o 
  10   1   3      374.46      391.57     38.99 o 
  11   1   3        4.88       17.81     16.09 o 
 -11   2   3      160.88      199.00     22.92 o 
 -10   2   3      119.30      164.74     23.04 o 
  -9   2   3      284.17      232.62     23.22 o 
  -8   2   3     1025.99     1025.19     39.03 o 
  -7   2   3      574.66      635.22     70.26 o 
  -6   2   3      464.68      392.47     29.34 o 
  -5   2   3      147.17      118.94      9.99 o 
  -4   2   3      608.53      696.01     20.12 o 
  -3   2   3     3473.87     3090.81     27.87 o 
  -2   2   3      586.14      572.88     15.49 o 
  -1   2   3     4078.81     4372.04     41.51 o 
   0   2   3    12434.66    11160.73     84.61 o 
   1   2   3     3924.24     4202.69     31.59 o 
   2   2   3      639.59      594.35     20.22 o 
   3   2   3     3152.85     2787.93     34.19 o 
   4   2   3      356.86      392.26     20.34 o 
   5   2   3      150.41      140.26     10.96 o 
   6   2   3      443.08      401.27     19.37 o 
   7   2   3      523.22      576.90     39.21 o 
   8   2   3     1031.76     1097.37     60.33 o 
   9   2   3      323.99      287.59     26.16 o 
  10   2   3      146.65      170.98     22.45 o 
  11   2   3      191.45      173.57     23.55 o 
 -11   3   3       81.07       91.55     17.21 o 
 -10   3   3      181.90      203.12     19.43 o 
  -9   3   3      665.64      597.01     42.39 o 
  -8   3   3      586.73      518.08     42.05 o 
  -7   3   3      873.50      915.67     36.70 o 
  -6   3   3     1133.60     1075.33     25.22 o 
  -5   3   3     1066.17     1176.46     18.95 o 
  -4   3   3     3847.38     4239.78     42.05 o 
  -3   3   3     3818.77     3569.64     31.04 o 
  -2   3   3     1737.91     1682.85     32.59 o 
  -1   3   3     5436.01     5188.14     35.24 o 
   0   3   3    17544.78    15427.85    104.94 o 
   1   3   3     5703.34     5395.89     53.92 o 
   2   3   3     1665.12     1582.40     46.03 o 
   3   3   3     3697.70     3368.88     42.88 o 
   4   3   3     3570.43     3960.98     55.29 o 
   5   3   3     1155.91     1280.34     26.41 o 
   6   3   3      988.55      951.42     30.46 o 
   7   3   3      840.44      812.70     36.97 o 
   8   3   3      551.55      534.28     56.94 o 
   9   3   3      695.91      689.54     47.44 o 
  10   3   3      208.00      214.63     25.18 o 
  11   3   3      111.40      135.11     23.66 o 
 -11   4   3       16.09       14.60     15.54 o 
 -10   4   3      157.01      154.32     19.00 o 
  -9   4   3      330.29      373.35     35.57 o 
  -8   4   3      327.52      388.41     34.97 o 
  -7   4   3      188.49      181.04     19.23 o 
  -6   4   3      428.81      396.29     18.48 o 
  -5   4   3     5223.30     5567.98     51.95 o 
  -4   4   3     1509.59     1569.80     35.66 o 
  -3   4   3      282.22      284.80     13.23 o 
  -2   4   3     3361.32     3257.82     28.21 o 
  -1   4   3     6427.08     6628.89     47.71 o 
   0   4   3    19801.96    20369.92    128.18 o 
   1   4   3     7126.72     7270.49     55.56 o 
   2   4   3     3290.05     3147.98     34.66 o 
   3   4   3      361.22      395.38     35.10 o 
   4   4   3     1508.69     1544.26     59.14 o 
   5   4   3     4976.18     5305.27     60.45 o 
   6   4   3      418.30      388.36     15.91 o 
   7   4   3      239.87      232.30     19.80 o 
   8   4   3      315.40      339.05     29.90 o 
   9   4   3      404.23      392.69     47.40 o 
  10   4   3      165.93      158.88     22.38 o 
  11   4   3       25.39       29.85     13.95 o 
 -11   5   3       58.65       43.61     12.55 o 
 -10   5   3      137.77      145.14     18.06 o 
  -9   5   3      619.53      599.30     70.40 o 
  -8   5   3      168.38      196.62     19.41 o 
  -7   5   3     1022.89     1044.47     40.98 o 
  -6   5   3      410.04      431.38     20.70 o 
  -5   5   3     2215.79     2326.69     28.00 o 
  -4   5   3     1610.69     1544.24     35.85 o 
  -3   5   3     2508.29     2553.85     30.22 o 
  -2   5   3      287.38      313.52     16.49 o 
  -1   5   3     1236.22     1107.88     27.02 o 
   0   5   3     3014.41     3071.05     44.48 o 
   1   5   3     1540.53     1445.90     37.37 o 
   2   5   3      230.25      246.89     18.02 o 
   3   5   3     2503.89     2585.86     38.09 o 
   4   5   3     1720.21     1668.57     54.06 o 
   5   5   3     2302.08     2415.70     41.74 o 
   6   5   3      545.15      594.95     26.77 o 
   7   5   3      999.56     1023.23     27.49 o 
   8   5   3      105.61      117.42     15.57 o 
   9   5   3      632.26      661.68     51.04 o 
  10   5   3      133.50      146.70     20.63 o 
  11   5   3       52.91       39.04     13.32 o 
 -11   6   3       19.39       32.16     14.90 o 
 -10   6   3       29.50       45.79     14.34 o 
  -9   6   3      151.71      154.20     18.83 o 
  -8   6   3      292.00      289.01     25.26 o 
  -7   6   3     1118.10     1186.03     41.11 o 
  -6   6   3      249.46      222.20     16.19 o 
  -5   6   3      888.49      893.62     18.16 o 
  -4   6   3     2918.96     2855.35     33.49 o 
  -3   6   3      148.27      194.98     12.32 o 
  -2   6   3      552.28      586.71     16.82 o 
  -1   6   3     4028.41     4013.58     40.68 o 
   0   6   3      746.11      759.45     34.79 o 
   1   6   3     3659.10     3511.70     55.32 o 
   2   6   3      354.73      378.07     24.24 o 
   3   6   3       82.28      116.30     13.02 o 
   4   6   3     3138.83     3011.00    109.09 o 
   5   6   3      921.16      969.25     37.74 o 
   6   6   3      297.69      275.67     38.63 o 
   7   6   3     1110.68     1145.54     36.58 o 
   8   6   3      238.57      198.21     25.72 o 
   9   6   3      106.45      112.61     24.21 o 
  10   6   3       19.20       19.75     13.48 o 
  11   6   3       17.12       17.64     14.58 o 
 -10   7   3      280.60      310.18     32.12 o 
  -9   7   3      885.35      926.61     42.77 o 
  -8   7   3      288.01      301.27     34.02 o 
  -7   7   3      311.13      326.39     22.99 o 
  -6   7   3      451.32      460.83     28.05 o 
  -5   7   3      232.08      232.60     13.38 o 
  -4   7   3      783.24      856.36     16.04 o 
  -3   7   3      241.80      254.80     13.97 o 
  -2   7   3     1764.72     1980.76     18.97 o 
  -1   7   3      472.40      501.47     20.77 o 
   0   7   3     5388.42     5659.36     66.41 o 
   1   7   3      361.70      391.28     34.88 o 
   2   7   3     1892.33     2178.62     33.18 o 
   3   7   3      120.59      141.15     15.44 o 
   4   7   3      601.54      661.29     36.79 o 
   5   7   3      283.47      257.45     24.72 o 
   6   7   3      423.79      388.72     33.78 o 
   7   7   3      281.72      304.26     27.10 o 
   8   7   3      290.32      259.82     27.66 o 
   9   7   3      844.22      835.12    115.42 o 
  10   7   3      235.12      239.19     36.07 o 
 -10   8   3       84.99       94.18     16.00 o 
  -9   8   3       64.81       57.20     12.92 o 
  -8   8   3       80.08       84.46     26.60 o 
  -7   8   3      768.25      715.06     45.35 o 
  -6   8   3       64.06       69.53      7.71 o 
  -5   8   3       43.72       43.39      5.49 o 
  -4   8   3      102.38      118.05      9.94 o 
  -3   8   3     2880.97     2962.50     35.42 o 
  -2   8   3     2243.64     2103.66     25.36 o 
  -1   8   3     1557.01     1593.79     43.02 o 
   0   8   3     2235.69     2061.10     35.09 o 
   1   8   3     1360.33     1380.83     42.54 o 
   2   8   3     2091.60     1913.77     40.17 o 
   3   8   3     2912.93     2874.66     50.42 o 
   4   8   3      174.23      207.31     21.54 o 
   5   8   3       24.30       27.55      8.29 o 
   6   8   3       40.92       32.31      9.65 o 
   7   8   3      969.37      957.50     43.34 o 
   8   8   3      105.41       97.95     13.49 o 
   9   8   3       82.59       88.94     14.16 o 
  10   8   3       92.12       74.57     12.82 o 
 -10   9   3       66.14       61.13     16.63 o 
  -9   9   3      140.56      139.66     17.18 o 
  -8   9   3      315.63      313.26     27.04 o 
  -7   9   3       27.81       14.53      4.77 o 
  -6   9   3      259.54      277.26     19.36 o 
  -5   9   3      912.22      910.11     23.58 o 
  -4   9   3      573.35      566.54     28.51 o 
  -3   9   3      544.46      490.05     16.78 o 
  -2   9   3     1488.15     1654.10     28.15 o 
  -1   9   3     3027.48     3074.81     37.04 o 
   0   9   3       24.16       48.64     10.19 o 
   1   9   3     2760.16     2779.74     49.61 o 
   2   9   3     1250.82     1392.75     31.95 o 
   3   9   3      520.31      501.72     19.85 o 
   4   9   3      583.40      570.97     53.96 o 
   5   9   3      959.64      959.57     32.75 o 
   6   9   3      230.06      227.71     26.60 o 
   7   9   3       47.77       48.23      8.41 o 
   8   9   3      307.74      316.73     26.49 o 
   9   9   3      176.31      148.38     19.32 o 
  10   9   3       53.61       38.05     13.65 o 
  -9  10   3      181.11      171.03     16.81 o 
  -8  10   3      199.56      196.75     17.39 o 
  -7  10   3      124.21      124.58     11.58 o 
  -6  10   3     1544.53     1633.71     33.13 o 
  -5  10   3      663.32      733.21     34.99 o 
  -4  10   3      328.57      329.54     16.84 o 
  -3  10   3      162.59      188.44     15.99 o 
  -2  10   3      340.48      373.31     20.66 o 
  -1  10   3      513.64      473.85     15.36 o 
   0  10   3      607.36      583.27     21.58 o 
   1  10   3      537.66      577.94     39.24 o 
   2  10   3      490.96      491.51     22.80 o 
   3  10   3      170.69      175.53     14.66 o 
   4  10   3      388.99      414.75     19.61 o 
   5  10   3      540.83      542.16     37.98 o 
   6  10   3     1353.98     1392.27     38.58 o 
   7  10   3      126.50      154.35     14.56 o 
   8  10   3      251.22      277.06     21.17 o 
   9  10   3      179.62      135.02     18.76 o 
  -9  11   3       40.13       13.46      7.95 o 
  -8  11   3      175.41      182.75     24.27 o 
  -7  11   3      239.73      226.59     15.51 o 
  -6  11   3      245.95      239.35     16.79 o 
  -5  11   3      997.77      984.41     32.92 o 
  -4  11   3      559.30      544.57     45.58 o 
  -3  11   3       41.79       50.24      6.89 o 
  -2  11   3       21.47       24.85      5.58 o 
  -1  11   3     1294.89     1201.94     42.28 o 
   0  11   3       39.91       44.85      7.88 o 
   1  11   3     1230.16     1162.52     44.35 o 
   2  11   3       49.60       48.02      8.43 o 
   3  11   3       69.06       76.96     15.11 o 
   4  11   3      539.16      541.70     28.52 o 
   5  11   3      848.38      859.33     64.52 o 
   6  11   3      205.50      188.79     19.50 o 
   7  11   3      208.42      228.09     22.56 o 
   8  11   3      170.33      182.17     16.72 o 
   9  11   3       42.90       50.62     11.30 o 
  -9  12   3       36.93       17.09      9.72 o 
  -8  12   3       72.64       84.07     11.41 o 
  -7  12   3      234.33      227.84     25.02 o 
  -6  12   3      273.18      296.92     28.27 o 
  -5  12   3      414.15      418.59     30.70 o 
  -4  12   3       73.69       93.00     10.92 o 
  -3  12   3      625.27      619.85     35.07 o 
  -2  12   3      505.76      487.60     54.59 o 
  -1  12   3     1207.24     1155.44     38.02 o 
   0  12   3       19.97       27.84     11.67 o 
   1  12   3     1045.69     1069.25     33.56 o 
   2  12   3      488.78      529.78     50.44 o 
   3  12   3      732.85      788.97     49.04 o 
   4  12   3       39.34       42.19     12.03 o 
   5  12   3      410.04      479.07     41.13 o 
   6  12   3      215.72      224.57     21.48 o 
   7  12   3      292.10      290.49     26.54 o 
   8  12   3       97.67       84.72     14.63 o 
   9  12   3       46.67       45.11     12.72 o 
  -8  13   3       71.14       64.56      9.27 o 
  -7  13   3       42.91       38.15      8.87 o 
  -6  13   3       86.49       85.61     10.41 o 
  -5  13   3      131.80      113.73     11.36 o 
  -4  13   3      294.28      290.33     18.26 o 
  -3  13   3     1287.95     1313.08     41.00 o 
  -2  13   3       52.58       42.08     12.07 o 
  -1  13   3      165.73      159.21     20.30 o 
   0  13   3      512.49      529.42     39.51 o 
   1  13   3      209.16      200.72     19.08 o 
   2  13   3       55.93       49.55      7.66 o 
   3  13   3     1321.02     1310.35     46.08 o 
   4  13   3      321.31      318.69     32.77 o 
   5  13   3      145.35      156.00     17.29 o 
   6  13   3       58.94       67.03      9.52 o 
   7  13   3       46.83       58.17      9.64 o 
   8  13   3       63.13       51.50     10.48 o 
  -7  14   3      162.08      160.98     25.15 o 
  -6  14   3       72.72       62.06      9.50 o 
  -5  14   3       16.43       17.87      6.18 o 
  -4  14   3        9.34       22.78      7.42 o 
  -3  14   3       64.51       61.04      9.76 o 
  -2  14   3      221.59      218.14     19.93 o 
  -1  14   3      704.25      742.26     45.86 o 
   0  14   3      106.76      109.61     11.81 o 
   1  14   3      653.71      715.31     30.14 o 
   2  14   3      281.75      309.49     21.11 o 
   3  14   3      106.09       89.77     11.84 o 
   4  14   3       19.10       13.01      8.61 o 
   5  14   3       38.68       23.90      8.20 o 
   6  14   3       63.89       68.05     10.91 o 
   7  14   3      186.81      163.67     28.15 o 
  -7  15   3      222.43      178.43     29.95 o 
  -6  15   3       25.98       14.94      8.90 o 
  -5  15   3      150.07      136.11     17.22 o 
  -4  15   3       40.02       28.03      8.84 o 
  -3  15   3       27.21       21.87      6.25 o 
  -2  15   3      456.23      510.83     37.65 o 
  -1  15   3       48.78       71.07     15.35 o 
   0  15   3       43.42       21.23      7.84 o 
   1  15   3       34.87       34.32      9.60 o 
   2  15   3      430.45      446.94     38.52 o 
   3  15   3       20.38       24.91      9.48 o 
   4  15   3       52.22       58.60      8.01 o 
   5  15   3      146.66      124.77     16.79 o 
   6  15   3       40.90       19.17      7.42 o 
   7  15   3      218.06      201.19     26.04 o 
  -6  16   3        7.53       20.91     11.22 o 
  -5  16   3       72.99       55.08     14.51 o 
  -4  16   3      230.55      228.77     24.72 o 
  -3  16   3      157.98      136.18     19.22 o 
  -2  16   3       65.87       70.02     14.63 o 
  -1  16   3      115.10      127.96     17.28 o 
   0  16   3       18.34       21.97     10.40 o 
   1  16   3      116.67       92.59     16.29 o 
   2  16   3       38.49       44.94     11.43 o 
   3  16   3      145.12      113.28     17.39 o 
   4  16   3      226.52      202.60     23.70 o 
   5  16   3       54.98       32.45     12.01 o 
   6  16   3        2.82        3.04     10.92 o 
  -5  17   3       16.82       21.06     12.88 o 
  -4  17   3      307.31      288.34     36.90 o 
  -3  17   3      102.69      108.53     14.70 o 
  -2  17   3      460.71      490.07     35.68 o 
  -1  17   3       27.72       27.99     10.50 o 
   0  17   3       38.07       62.98     16.92 o 
   1  17   3       24.65       39.99     11.06 o 
   2  17   3      458.48      556.24     44.06 o 
   3  17   3       76.61       62.53     13.07 o 
   4  17   3      255.58      248.21     30.83 o 
   5  17   3       11.22        7.90      9.12 o 
  -3  18   3       83.84       72.01     13.03 o 
  -2  18   3        7.39       19.61      7.72 o 
  -1  18   3        9.12       14.01      8.69 o 
   0  18   3        6.09       12.51      9.76 o 
   1  18   3        4.20       10.87     16.29 o 
   2  18   3        3.86       22.98      8.49 o 
   3  18   3       69.35       88.38     18.50 o 
  -1  19   3       10.26       15.60      7.64 o 
   0  19   3      106.40       79.27     13.06 o 
   1  19   3        3.16       21.80     12.57 o 
   0   0   4    29255.08    28183.31    442.28 o 
   1   0   4      406.42      664.77     17.33 o 
   2   0   4     6371.13     6725.78     52.53 o 
   3   0   4     6116.49     6697.89     55.11 o 
   4   0   4     4232.45     4192.55     47.13 o 
   5   0   4      189.77      177.84     10.76 o 
   6   0   4      749.02      774.00     25.44 o 
   7   0   4       40.86       63.77     13.02 o 
   8   0   4      642.48      686.68     70.49 o 
   9   0   4        4.75       18.44      9.25 o 
  10   0   4        7.06        0.00     15.84 o 
  11   0   4      107.48      129.61     23.87 o 
 -11   1   4       44.91       37.93     13.05 o 
 -10   1   4      274.35      274.23     34.27 o 
  -9   1   4      128.33      160.00     21.35 o 
  -8   1   4      446.97      466.07     31.44 o 
  -7   1   4      298.57      323.21     30.26 o 
  -6   1   4     1236.96     1252.22     25.99 o 
  -5   1   4     1113.81     1063.88     28.49 o 
  -4   1   4      336.19      232.90     13.27 o 
  -3   1   4      630.16      640.71     17.29 o 
  -2   1   4     1357.56     1149.42     26.84 o 
  -1   1   4     4182.66     3729.92     31.00 o 
   0   1   4        7.74       35.88      4.43 o 
   1   1   4     3950.62     3489.97     27.57 o 
   2   1   4     1121.68      942.44     23.66 o 
   3   1   4      627.18      645.66     18.83 o 
   4   1   4      339.32      233.08     20.31 o 
   5   1   4     1176.82     1110.47     20.50 o 
   6   1   4     1008.74     1035.86     23.52 o 
   7   1   4      329.91      360.66     24.82 o 
   8   1   4      406.47      423.79     26.80 o 
   9   1   4      175.72      199.67     21.12 o 
  10   1   4      261.70      234.00     25.43 o 
  11   1   4       61.85       52.44     12.21 o 
 -11   2   4       35.92       27.47      8.89 o 
 -10   2   4       99.94       94.52     17.39 o 
  -9   2   4     1271.33     1388.90     56.51 o 
  -8   2   4      434.51      473.13     39.18 o 
  -7   2   4       58.55       69.71     15.60 o 
  -6   2   4      857.65      802.33     24.52 o 
  -5   2   4     4192.57     4391.61     45.66 o 
  -4   2   4      442.34      364.75     15.33 o 
  -3   2   4     2795.15     2863.22     31.09 o 
  -2   2   4      172.47      209.74     15.42 o 
  -1   2   4     5298.02     5247.15     40.63 o 
   0   2   4     8327.10     8238.58    111.54 o 
   1   2   4     5048.80     4951.69     43.26 o 
   2   2   4      394.84      431.25     15.36 o 
   3   2   4     2977.51     3047.85     32.43 o 
   4   2   4      355.67      265.07     30.32 o 
   5   2   4     4020.57     4177.28     51.07 o 
   6   2   4      662.99      603.67     20.91 o 
   7   2   4       90.48       99.98     11.98 o 
   8   2   4      444.45      469.24     31.40 o 
   9   2   4     1365.77     1340.57     56.75 o 
  10   2   4      117.34      118.21     17.00 o 
  11   2   4       42.41       56.81     13.69 o 
 -11   3   4        8.73       10.18     11.99 o 
 -10   3   4      121.86      124.75     19.45 o 
  -9   3   4      190.83      208.27     21.27 o 
  -8   3   4      350.01      385.52     36.59 o 
  -7   3   4     1563.53     1630.72     37.04 o 
  -6   3   4      314.39      283.43     15.15 o 
  -5   3   4      929.00      899.08     18.65 o 
  -4   3   4     1682.39     1598.97     39.83 o 
  -3   3   4     2968.41     3229.73     32.45 o 
  -2   3   4     3109.06     3428.04     31.20 o 
  -1   3   4     1986.49     2091.26     42.26 o 
   0   3   4      674.05      678.18     19.00 o 
   1   3   4     1521.32     1587.78     39.84 o 
   2   3   4     3299.72     3597.29     37.43 o 
   3   3   4     3260.87     3525.42     42.72 o 
   4   3   4     1751.02     1770.82     57.86 o 
   5   3   4      781.22      818.33     33.11 o 
   6   3   4      248.05      240.24     22.03 o 
   7   3   4     1569.92     1565.57     29.58 o 
   8   3   4      378.19      479.73     36.64 o 
   9   3   4      160.82      173.81     20.26 o 
  10   3   4      139.46      143.52     18.67 o 
  11   3   4        6.12        0.00     19.15 o 
 -11   4   4       18.98       27.08      9.25 o 
 -10   4   4      107.19      144.66     23.79 o 
  -9   4   4       53.77       68.51     10.35 o 
  -8   4   4     2063.89     2228.24     48.43 o 
  -7   4   4       32.52       26.93     10.93 o 
  -6   4   4     1091.32     1087.56     22.05 o 
  -5   4   4     2802.46     2831.66     33.99 o 
  -4   4   4     2413.91     2386.44     28.80 o 
  -3   4   4     1544.94     1665.23     38.78 o 
  -2   4   4     2363.52     2347.49     54.99 o 
  -1   4   4     4230.91     3977.73     35.24 o 
   0   4   4     9377.44     9790.67     91.17 o 
   1   4   4     4703.92     4365.69     41.33 o 
   2   4   4     2176.48     2172.13     55.14 o 
   3   4   4     1933.30     2071.82     29.17 o 
   4   4   4     2377.12     2307.91     36.73 o 
   5   4   4     2796.91     2724.47     39.85 o 
   6   4   4      912.62      921.84     26.48 o 
   7   4   4        3.77       13.90      6.91 o 
   8   4   4     2205.39     2387.70     73.74 o 
   9   4   4       53.44       43.16     11.31 o 
  10   4   4       91.28      117.82     13.72 o 
  11   4   4       21.76       30.94     11.94 o 
 -11   5   4        6.84       16.93     10.76 o 
 -10   5   4      532.15      565.69     38.15 o 
  -9   5   4      124.42      152.71     20.68 o 
  -8   5   4       87.35       74.01      8.57 o 
  -7   5   4       43.99       48.91     13.45 o 
  -6   5   4      160.42      176.33     10.54 o 
  -5   5   4      155.31      146.62      9.72 o 
  -4   5   4      217.27      240.58     11.58 o 
  -3   5   4     3858.47     3990.54     37.24 o 
  -2   5   4     2198.46     2123.32     39.35 o 
  -1   5   4     1391.98     1404.60     30.26 o 
   0   5   4    18095.54    18776.16    132.93 o 
   1   5   4     1271.60     1261.70     33.47 o 
   2   5   4     2255.69     2162.19     73.95 o 
   3   5   4     3641.57     3639.55     54.70 o 
   4   5   4      353.49      401.03     47.41 o 
   5   5   4      159.53      161.25     14.56 o 
   6   5   4      128.20      134.32     17.19 o 
   7   5   4       82.13       96.21      9.61 o 
   8   5   4      125.87      143.93     17.15 o 
   9   5   4      128.10      126.56     18.05 o 
  10   5   4      441.54      437.31     39.61 o 
  11   5   4        6.10       35.60     11.98 o 
 -10   6   4      120.19      137.06     20.84 o 
  -9   6   4        8.28       25.61      9.89 o 
  -8   6   4      775.96      820.70     40.95 o 
  -7   6   4      516.53      522.61     35.11 o 
  -6   6   4      182.75      168.25     11.50 o 
  -5   6   4     2680.16     2832.09     35.65 o 
  -4   6   4      988.13      968.56     15.53 o 
  -3   6   4     2586.40     2527.56     29.95 o 
  -2   6   4      263.71      314.77     14.80 o 
  -1   6   4     3487.71     3457.12     33.70 o 
   0   6   4      328.34       55.13    131.37 o 
   1   6   4     3307.59     3209.56     42.48 o 
   2   6   4      340.22      373.35     25.55 o 
   3   6   4     3074.64     2999.09     48.22 o 
   4   6   4     1062.90     1023.08     30.06 o 
   5   6   4     2686.77     2876.26     55.23 o 
   6   6   4      278.26      266.15     19.01 o 
   7   6   4      656.51      668.83     31.89 o 
   8   6   4      744.65      781.75     63.24 o 
   9   6   4        9.36       25.11     12.88 o 
  10   6   4      110.22      139.24     21.71 o 
 -10   7   4       91.39       84.42     15.44 o 
  -9   7   4      265.00      294.43     30.52 o 
  -8   7   4        3.16        0.00      9.47 o 
  -7   7   4      397.82      420.01     27.43 o 
  -6   7   4      185.62      185.28     11.60 o 
  -5   7   4     1430.57     1477.22     23.73 o 
  -4   7   4      396.09      388.28     16.24 o 
  -3   7   4      230.67      274.08     17.88 o 
  -2   7   4      453.83      375.05     15.43 o 
  -1   7   4      117.92       77.88      8.47 o 
   0   7   4     2935.66     3382.61     50.22 o 
   1   7   4       39.13       29.25      9.57 o 
   2   7   4      351.42      319.51     25.08 o 
   3   7   4      283.76      307.84     23.25 o 
   4   7   4      429.36      431.09     51.53 o 
   5   7   4     1368.95     1456.26     42.10 o 
   6   7   4      140.15      143.63     18.70 o 
   7   7   4      443.63      458.21     30.52 o 
   8   7   4       14.16       13.49      5.55 o 
   9   7   4      280.00      241.99     26.05 o 
  10   7   4       72.51       45.46     14.33 o 
 -10   8   4       26.29        9.92     11.85 o 
  -9   8   4       33.48       37.20     13.75 o 
  -8   8   4      186.29      164.95     19.35 o 
  -7   8   4       77.83       88.87     10.58 o 
  -6   8   4       15.72       20.36      5.89 o 
  -5   8   4      187.02      180.94     13.44 o 
  -4   8   4     3807.94     4182.09     54.70 o 
  -3   8   4     1276.32     1226.02     18.51 o 
  -2   8   4     1000.26      982.64     21.77 o 
  -1   8   4     5057.57     5067.26     58.12 o 
   0   8   4     4100.88     4279.30     82.50 o 
   1   8   4     5082.70     5137.63     82.45 o 
   2   8   4      785.92      806.53     30.57 o 
   3   8   4     1176.83     1118.53     32.22 o 
   4   8   4     3807.61     4086.73     77.49 o 
   5   8   4      141.52      165.47     21.93 o 
   6   8   4       46.77       43.19     15.91 o 
   7   8   4      101.44       94.05     13.14 o 
   8   8   4      251.94      252.99     24.31 o 
   9   8   4       29.70       35.17     14.24 o 
  10   8   4       24.45       37.67     13.24 o 
 -10   9   4      108.62      100.61     18.16 o 
  -9   9   4      104.13       95.89     17.83 o 
  -8   9   4       24.28       29.68     11.63 o 
  -7   9   4       41.22       49.43      6.42 o 
  -6   9   4      182.49      187.07     12.74 o 
  -5   9   4     1580.47     1592.63     24.02 o 
  -4   9   4      430.09      432.34     15.32 o 
  -3   9   4        8.55        8.73      4.10 o 
  -2   9   4     1873.13     1885.93     33.88 o 
  -1   9   4       56.10       74.51      7.32 o 
   0   9   4     1151.80     1067.24     21.19 o 
   1   9   4      110.99      136.28     14.07 o 
   2   9   4     1924.89     1969.60     39.28 o 
   3   9   4       13.44       13.11      6.18 o 
   4   9   4      303.74      324.34     29.06 o 
   5   9   4     1468.44     1500.09     48.58 o 
   6   9   4      257.72      265.43     39.55 o 
   7   9   4       17.70       27.11     10.26 o 
   8   9   4       35.86       29.93     10.20 o 
   9   9   4       84.81      105.08     24.64 o 
  10   9   4       91.61       92.90     16.20 o 
  -9  10   4      295.82      305.76     35.02 o 
  -8  10   4      244.55      223.48     20.01 o 
  -7  10   4      122.61      107.82     10.96 o 
  -6  10   4      269.26      238.55     17.37 o 
  -5  10   4      436.66      470.68     21.21 o 
  -4  10   4      214.48      221.82     20.12 o 
  -3  10   4      663.33      652.24     32.05 o 
  -2  10   4       66.53       74.88      7.31 o 
  -1  10   4       64.50       71.93      9.36 o 
   0  10   4     1928.38     1892.86     35.05 o 
   1  10   4       78.47       86.08     13.08 o 
   2  10   4       77.03       94.01     10.03 o 
   3  10   4      594.14      656.65     56.57 o 
   4  10   4      186.14      176.91     18.03 o 
   5  10   4      422.88      448.65     33.91 o 
   6  10   4      277.65      300.20     31.19 o 
   7  10   4      134.86      149.65     14.55 o 
   8  10   4      260.41      236.10     24.33 o 
   9  10   4      328.70      313.99     41.64 o 
  -9  11   4       10.96       21.33     23.05 o 
  -8  11   4      371.57      344.11     33.81 o 
  -7  11   4      215.00      214.60     18.95 o 
  -6  11   4       78.38       74.61      8.81 o 
  -5  11   4      124.88      127.31     11.66 o 
  -4  11   4      147.93      143.32     10.46 o 
  -3  11   4      842.08      876.97     23.36 o 
  -2  11   4      627.29      653.07     41.08 o 
  -1  11   4      291.61      287.27     31.51 o 
   0  11   4     2041.89     2177.95     42.89 o 
   1  11   4      358.11      328.86     22.99 o 
   2  11   4      545.37      556.32     26.26 o 
   3  11   4      859.02      888.56     36.27 o 
   4  11   4      115.28      101.81     12.76 o 
   5  11   4      131.15      116.37     12.85 o 
   6  11   4       47.00       57.36     12.59 o 
   7  11   4      220.36      237.92     21.87 o 
   8  11   4      353.90      323.50     37.83 o 
   9  11   4       21.23       31.37     12.47 o 
  -8  12   4      118.50      119.81     20.24 o 
  -7  12   4       33.03       25.11      9.88 o 
  -6  12   4       56.60       60.41      9.59 o 
  -5  12   4      969.71      982.13     47.53 o 
  -4  12   4       65.80       58.81     11.34 o 
  -3  12   4      212.21      214.70     17.57 o 
  -2  12   4      344.65      319.67     30.02 o 
  -1  12   4      101.51       70.11     10.47 o 
   0  12   4      974.00      995.72     28.64 o 
   1  12   4      151.02      143.18     18.60 o 
   2  12   4      495.24      493.57     31.66 o 
   3  12   4      260.69      270.84     22.69 o 
   4  12   4       98.46      111.94     12.95 o 
   5  12   4      960.73     1046.27     86.51 o 
   6  12   4       68.23       76.33     11.48 o 
   7  12   4       33.50       16.55     10.02 o 
   8  12   4      130.80      101.05     15.54 o 
  -8  13   4       82.40       67.77     14.80 o 
  -7  13   4       74.40       75.41     10.88 o 
  -6  13   4      396.22      357.88     27.16 o 
  -5  13   4      173.97      155.34     13.91 o 
  -4  13   4      154.96      158.37     16.94 o 
  -3  13   4      486.18      488.53     47.92 o 
  -2  13   4        5.17        6.91      8.74 o 
  -1  13   4      130.61      134.90     17.29 o 
   0  13   4     1180.59     1261.39     41.95 o 
   1  13   4      181.12      206.96     24.03 o 
   2  13   4        0.79        8.16      8.79 o 
   3  13   4      540.81      535.48     27.58 o 
   4  13   4      150.61      175.80     16.80 o 
   5  13   4      152.07      147.42     14.96 o 
   6  13   4      413.15      394.39     30.59 o 
   7  13   4       67.65       73.60     10.67 o 
   8  13   4       95.53       83.76     12.53 o 
  -7  14   4       85.55       73.03     13.39 o 
  -6  14   4       28.17       21.04      6.55 o 
  -5  14   4       52.02       56.70      8.12 o 
  -4  14   4      962.43      965.11     71.45 o 
  -3  14   4      153.36      172.49     16.37 o 
  -2  14   4      212.83      213.48     23.15 o 
  -1  14   4       92.54       99.47     13.97 o 
   0  14   4      506.29      575.52     52.19 o 
   1  14   4       63.58       61.52     10.57 o 
   2  14   4      225.39      265.42     25.36 o 
   3  14   4      210.99      218.77     19.02 o 
   4  14   4     1009.80     1079.59     53.37 o 
   5  14   4       68.07       73.37     12.27 o 
   6  14   4       38.89       31.84     11.50 o 
   7  14   4       83.04       78.86     12.09 o 
  -7  15   4       24.15       34.42     10.17 o 
  -6  15   4      339.70      316.83     31.04 o 
  -5  15   4      141.81      154.39     19.02 o 
  -4  15   4       37.03       32.52      8.82 o 
  -3  15   4      317.11      326.15     38.12 o 
  -2  15   4       17.32       22.56      7.23 o 
  -1  15   4       37.33       47.51      9.05 o 
   0  15   4      311.62      279.71     23.40 o 
   1  15   4       52.36       45.88      9.12 o 
   2  15   4       10.26       18.23      8.60 o 
   3  15   4      311.16      325.08     32.05 o 
   4  15   4       35.21       29.89      9.77 o 
   5  15   4      139.97      109.97     15.38 o 
   6  15   4      336.62      304.59     28.20 o 
   7  15   4       13.99       13.21      9.74 o 
  -6  16   4       69.30       69.37     11.91 o 
  -5  16   4       89.65       90.20     15.79 o 
  -4  16   4       16.98       10.63     12.84 o 
  -3  16   4      100.09      139.96     18.13 o 
  -2  16   4       25.16       20.03      9.22 o 
  -1  16   4       91.52       99.54     16.91 o 
   0  16   4      235.38      271.63     28.04 o 
   1  16   4       88.23       90.15     13.55 o 
   2  16   4       11.01       20.61      5.69 o 
   3  16   4       98.43      101.24     16.66 o 
   4  16   4        6.91       21.79      9.89 o 
   5  16   4       79.65       72.66     11.69 o 
   6  16   4       47.99       38.49      8.50 o 
  -5  17   4      144.23      120.02     15.86 o 
  -4  17   4       66.84       83.23     13.60 o 
  -3  17   4       34.15       32.08     17.51 o 
  -2  17   4       73.73       68.89     14.05 o 
  -1  17   4      560.37      591.18     48.72 o 
   0  17   4       14.68       19.14     12.55 o 
   1  17   4      496.14      495.29     31.85 o 
   2  17   4       46.09       56.94     10.34 o 
   3  17   4       34.31       32.40     10.09 o 
   4  17   4       77.87       82.59     12.74 o 
   5  17   4      126.76       97.98     18.91 o 
  -3  18   4        9.70        0.80     11.47 o 
  -2  18   4       95.28       88.85     15.19 o 
  -1  18   4      137.48      145.24     17.70 o 
   0  18   4       31.46       51.99     14.07 o 
   1  18   4      108.50       97.14     12.63 o 
   2  18   4       58.77       42.79     18.46 o 
   3  18   4        8.93       18.51     10.90 o 
   1   0   5    27912.25    26359.16    179.61 o 
   2   0   5       55.55       58.83      6.39 o 
   3   0   5     4279.19     4274.72     40.19 o 
   4   0   5     4790.02     4981.04     54.75 o 
   5   0   5      443.47      388.95     17.47 o 
   6   0   5     2097.82     2097.72     36.39 o 
   7   0   5      214.62      213.79     22.42 o 
   8   0   5     1638.20     1724.16    121.11 o 
   9   0   5     1207.38     1360.59    133.33 o 
  10   0   5        4.00       21.06      8.51 o 
  11   0   5       15.22        3.83      9.86 o 
 -11   1   5       87.01       61.49     17.45 o 
 -10   1   5       93.39       98.96     13.80 o 
  -9   1   5      239.41      236.28     25.18 o 
  -8   1   5      218.16      235.04     22.85 o 
  -7   1   5      135.86      120.10     16.35 o 
  -6   1   5      230.75      234.91     20.79 o 
  -5   1   5     1235.05     1208.13     20.46 o 
  -4   1   5     1497.16     1620.43     43.15 o 
  -3   1   5     1389.34     1492.29     35.10 o 
  -2   1   5     3041.98     3092.57     30.08 o 
  -1   1   5     1955.03     1824.92     37.24 o 
   0   1   5      199.74      323.71     79.85 o 
   1   1   5     2212.06     2093.59     50.95 o 
   2   1   5     3111.92     3161.16     31.14 o 
   3   1   5     1433.22     1556.50     37.22 o 
   4   1   5     1387.39     1474.36     41.42 o 
   5   1   5      945.33      907.06     18.18 o 
   6   1   5      319.31      325.39     19.87 o 
   7   1   5      168.64      146.11     13.09 o 
   8   1   5      270.24      317.28     33.00 o 
   9   1   5      236.18      253.12     25.95 o 
  10   1   5      124.91      167.59     20.51 o 
  11   1   5       79.34       65.43     14.33 o 
 -11   2   5      238.49      216.12     29.04 o 
 -10   2   5       89.59       84.25     11.90 o 
  -9   2   5      114.04      106.22     16.40 o 
  -8   2   5     2628.24     2808.04     59.94 o 
  -7   2   5      226.55      226.94     23.59 o 
  -6   2   5      716.72      712.47     21.82 o 
  -5   2   5      986.76      927.89     18.64 o 
  -4   2   5     7869.69     8084.61     84.42 o 
  -3   2   5     6083.10     5739.82     64.63 o 
  -2   2   5      101.71      125.18     10.24 o 
  -1   2   5     1068.51     1196.42     27.46 o 
   0   2   5    20525.86    19699.98    277.10 o 
   1   2   5     1249.53     1346.23     31.82 o 
   2   2   5       57.42       77.22      8.53 o 
   3   2   5     5961.46     5683.69     59.40 o 
   4   2   5     8105.47     8380.05     83.79 o 
   5   2   5      936.96      939.35     23.15 o 
   6   2   5      729.22      748.00     40.03 o 
   7   2   5      111.80      127.99     13.01 o 
   8   2   5     2624.48     2895.26     57.73 o 
   9   2   5      142.64      162.39     20.20 o 
  10   2   5       88.22       88.42     13.27 o 
  11   2   5      266.95      261.62     27.74 o 
 -11   3   5       35.82       47.32     18.26 o 
 -10   3   5      249.22      230.40     24.38 o 
  -9   3   5       79.64       83.73     15.48 o 
  -8   3   5      214.09      195.20     20.09 o 
  -7   3   5       52.04       63.94     12.08 o 
  -6   3   5     2916.38     2833.52     41.51 o 
  -5   3   5      130.64      126.42      9.12 o 
  -4   3   5      439.83      443.36     21.81 o 
  -3   3   5     2008.87     1854.50     29.92 o 
  -2   3   5      802.86      728.34     19.48 o 
  -1   3   5     2075.79     2214.54     45.26 o 
   0   3   5     1723.01     1083.60     33.85 o 
   1   3   5     2276.66     2471.95     74.37 o 
   2   3   5      758.79      671.28     21.12 o 
   3   3   5     2109.87     1940.70     32.93 o 
   4   3   5      315.82      336.04     20.47 o 
   5   3   5      171.87      178.43     17.13 o 
   6   3   5     2801.34     2800.64     55.47 o 
   7   3   5       67.90       72.34      9.28 o 
   8   3   5      151.44      161.30     18.21 o 
   9   3   5       96.71       88.54     22.54 o 
  10   3   5      281.03      223.43     27.37 o 
  11   3   5       37.45       34.03     10.92 o 
 -11   4   5       77.97      109.04     18.70 o 
 -10   4   5       28.36       19.91     11.16 o 
  -9   4   5      500.88      500.72     56.58 o 
  -8   4   5      648.72      640.38     70.98 o 
  -7   4   5      440.58      441.63     32.00 o 
  -6   4   5       39.67       48.69      6.06 o 
  -5   4   5     3907.49     3965.88     51.80 o 
  -4   4   5     3146.08     3146.07     36.74 o 
  -3   4   5      124.54       89.98      7.01 o 
  -2   4   5     5741.24     5830.68     52.27 o 
  -1   4   5     4683.60     4589.98     40.64 o 
   0   4   5       43.68       34.01      7.77 o 
   1   4   5     4613.48     4500.82     41.09 o 
   2   4   5     6225.24     6278.85     60.14 o 
   3   4   5      154.46      130.38     13.03 o 
   4   4   5     2987.53     2964.04     41.82 o 
   5   4   5     3932.14     3950.47    100.05 o 
   6   4   5       83.63       81.62      9.49 o 
   7   4   5      466.73      503.21     28.86 o 
   8   4   5      612.38      665.82     48.24 o 
   9   4   5      533.09      523.84     56.41 o 
  10   4   5       21.52       30.29     10.02 o 
  11   4   5       97.42       96.69     19.01 o 
 -10   5   5        4.29       14.78     13.59 o 
  -9   5   5      336.09      350.41     33.24 o 
  -8   5   5      108.26      129.26     12.31 o 
  -7   5   5      714.29      674.10     27.46 o 
  -6   5   5      768.96      709.93     28.44 o 
  -5   5   5      103.28      103.57      9.18 o 
  -4   5   5     1223.36     1244.63     21.64 o 
  -3   5   5      832.48      767.54     22.84 o 
  -2   5   5     2477.13     2696.98     43.44 o 
  -1   5   5     3951.36     4095.91     43.89 o 
   0   5   5       25.50       30.07      4.67 o 
   1   5   5     3594.66     3663.49     39.47 o 
   2   5   5     2709.55     2861.05     56.61 o 
   3   5   5      868.11      758.17     27.36 o 
   4   5   5     1328.97     1361.52     26.46 o 
   5   5   5      260.95      281.99     20.92 o 
   6   5   5      669.17      628.22     33.69 o 
   7   5   5      667.10      635.04     29.63 o 
   8   5   5       98.78      120.52     22.14 o 
   9   5   5      243.53      253.75     25.75 o 
  10   5   5        4.17        9.86      8.34 o 
 -10   6   5       60.73       70.96     13.52 o 
  -9   6   5      503.32      506.68     36.04 o 
  -8   6   5      550.54      561.92     39.55 o 
  -7   6   5     1396.99     1544.36     38.73 o 
  -6   6   5     1068.65     1030.46     23.94 o 
  -5   6   5     1889.62     1884.78     31.85 o 
  -4   6   5     7075.34     7435.09     72.34 o 
  -3   6   5      410.63      404.82     13.16 o 
  -2   6   5     5235.49     5570.77     50.05 o 
  -1   6   5     1271.95     1234.86     28.89 o 
   0   6   5     2073.61     1815.16     37.63 o 
   1   6   5     1401.68     1338.55     43.11 o 
   2   6   5     5087.74     5364.91     83.44 o 
   3   6   5      344.96      289.90     29.38 o 
   4   6   5     7326.29     7634.09     90.85 o 
   5   6   5     1957.93     1891.70     39.34 o 
   6   6   5     1286.10     1244.14     31.90 o 
   7   6   5     1400.51     1502.86     42.31 o 
   8   6   5      609.52      566.38     55.22 o 
   9   6   5      503.31      483.06     41.59 o 
  10   6   5       51.97       53.88     11.57 o 
 -10   7   5      348.45      306.93     32.65 o 
  -9   7   5       59.42       57.47     11.87 o 
  -8   7   5      201.40      180.48     22.96 o 
  -7   7   5      493.99      468.14     42.76 o 
  -6   7   5     1980.82     1973.27     26.08 o 
  -5   7   5      131.92      128.79     10.78 o 
  -4   7   5      415.03      506.06     32.50 o 
  -3   7   5      335.87      349.88     15.44 o 
  -2   7   5     1605.70     1701.27     24.49 o 
  -1   7   5     1258.85     1292.64     35.90 o 
   0   7   5      355.45        8.02    324.32 o 
   1   7   5     1312.35     1385.71     42.40 o 
   2   7   5     1464.25     1568.90     34.27 o 
   3   7   5      298.98      321.51     41.23 o 
   4   7   5      585.73      715.46     33.30 o 
   5   7   5      122.97      136.26     13.66 o 
   6   7   5     1997.85     2011.34     34.39 o 
   7   7   5      543.29      501.12     46.66 o 
   8   7   5      241.67      248.62     23.03 o 
   9   7   5       47.53       47.95     12.72 o 
  10   7   5      296.21      276.15     31.36 o 
 -10   8   5       88.63      111.52     16.24 o 
  -9   8   5      155.55      122.25     24.38 o 
  -8   8   5      365.32      338.99     26.30 o 
  -7   8   5     1389.79     1422.16     33.38 o 
  -6   8   5        7.74       13.07      5.96 o 
  -5   8   5     1711.23     1627.28     27.68 o 
  -4   8   5     1519.94     1544.98     25.86 o 
  -3   8   5     1536.67     1442.56     22.60 o 
  -2   8   5      462.37      472.73     17.00 o 
  -1   8   5      207.06      188.12     14.90 o 
   0   8   5    23138.64    24290.69    202.95 o 
   1   8   5      152.12      111.77     11.58 o 
   2   8   5      404.93      430.20     32.18 o 
   3   8   5     1797.04     1714.62     36.64 o 
   4   8   5     1405.60     1350.63     42.04 o 
   5   8   5     1730.98     1694.17     43.31 o 
   6   8   5       16.85       31.41      8.92 o 
   7   8   5     1318.48     1479.60     32.67 o 
   8   8   5      327.27      293.86     22.49 o 
   9   8   5      152.94      144.50     19.79 o 
  10   8   5       69.08       78.18     18.98 o 
  -9   9   5       64.61       58.42     12.66 o 
  -8   9   5      245.50      219.28     22.96 o 
  -7   9   5       96.50       90.47      8.15 o 
  -6   9   5      828.72      835.31     30.35 o 
  -5   9   5      464.11      469.99     21.36 o 
  -4   9   5      230.92      228.64     17.03 o 
  -3   9   5      121.75      118.35      9.94 o 
  -2   9   5      874.13      878.71     32.05 o 
  -1   9   5     4011.19     4338.16     68.18 o 
   0   9   5      553.04      489.31     30.83 o 
   1   9   5     3607.24     3893.89     81.76 o 
   2   9   5      770.44      748.60     24.65 o 
   3   9   5      110.82       98.64     10.86 o 
   4   9   5      247.09      282.00     21.93 o 
   5   9   5      389.57      354.44     29.64 o 
   6   9   5      754.88      695.59     47.78 o 
   7   9   5       85.50       86.36     13.57 o 
   8   9   5      222.34      221.47     18.69 o 
   9   9   5       39.15       42.54     12.15 o 
  -9  10   5      579.91      597.88     56.78 o 
  -8  10   5      455.03      410.55     46.83 o 
  -7  10   5        0.76       16.50      5.46 o 
  -6  10   5      450.68      426.81     28.43 o 
  -5  10   5      781.73      800.05     28.77 o 
  -4  10   5      622.38      623.68     32.00 o 
  -3  10   5      430.64      424.84     23.13 o 
  -2  10   5     1594.24     1670.63     38.20 o 
  -1  10   5      664.86      659.82     26.51 o 
   0  10   5      617.87      624.45     33.77 o 
   1  10   5      676.71      657.58     29.46 o 
   2  10   5     1556.35     1620.41     43.74 o 
   3  10   5      458.05      485.04     38.45 o 
   4  10   5      626.58      632.47     37.05 o 
   5  10   5      819.78      772.26     53.44 o 
   6  10   5      418.74      428.48     59.44 o 
   7  10   5        0.56       10.59      8.34 o 
   8  10   5      553.44      512.82     49.61 o 
   9  10   5      611.43      581.89    107.99 o 
  -9  11   5       57.99       43.12     17.34 o 
  -8  11   5      124.61      140.24     19.33 o 
  -7  11   5      151.20      128.77     14.11 o 
  -6  11   5      193.50      188.22     14.35 o 
  -5  11   5      787.02      821.49     35.48 o 
  -4  11   5      687.22      717.74     24.18 o 
  -3  11   5      598.47      565.66     24.24 o 
  -2  11   5      462.39      469.62     28.91 o 
  -1  11   5       94.66       70.52     12.62 o 
   0  11   5       29.36       27.53      7.90 o 
   1  11   5       42.73       44.00      8.22 o 
   2  11   5      508.24      514.60     28.14 o 
   3  11   5      682.88      628.07     39.60 o 
   4  11   5      792.92      869.09     86.18 o 
   5  11   5      688.18      786.59     48.82 o 
   6  11   5      147.08      165.34     28.41 o 
   7  11   5      168.41      169.27     33.40 o 
   8  11   5      162.86      144.33     19.61 o 
   9  11   5       54.94       40.56     18.09 o 
  -8  12   5      420.43      393.56     35.59 o 
  -7  12   5       58.69       57.34     10.19 o 
  -6  12   5      100.61       94.13      9.74 o 
  -5  12   5       18.19       16.85      5.06 o 
  -4  12   5      784.45      705.53     59.23 o 
  -3  12   5     1392.46     1436.25     37.45 o 
  -2  12   5      662.88      626.74     67.59 o 
  -1  12   5      746.45      782.76     36.66 o 
   0  12   5     1490.55     1480.72     30.23 o 
   1  12   5      782.64      824.20     31.99 o 
   2  12   5      621.14      630.67     58.66 o 
   3  12   5     1596.81     1700.09     43.47 o 
   4  12   5      807.07      849.85     45.66 o 
   5  12   5       20.90        9.83     11.03 o 
   6  12   5       82.54      107.59     15.21 o 
   7  12   5       53.82       67.81     12.00 o 
   8  12   5      434.91      458.57     46.24 o 
  -8  13   5        6.65        0.02     17.48 o 
  -7  13   5      217.50      250.59     23.76 o 
  -6  13   5      371.78      376.92     28.19 o 
  -5  13   5      172.94      153.67     18.06 o 
  -4  13   5       51.26       36.04      9.00 o 
  -3  13   5      503.06      487.88     49.32 o 
  -2  13   5       20.50       16.20      9.91 o 
  -1  13   5       57.88       48.78     12.00 o 
   0  13   5     2884.81     3105.63     49.23 o 
   1  13   5       49.58       62.45     11.86 o 
   2  13   5       28.22       26.97      9.64 o 
   3  13   5      555.95      563.35     43.56 o 
   4  13   5      105.33      125.03     13.62 o 
   5  13   5      161.82      162.23     17.88 o 
   6  13   5      324.96      320.90     28.94 o 
   7  13   5      235.93      260.76     24.89 o 
   8  13   5       13.77       17.78      8.68 o 
  -7  14   5       94.41      114.99     23.67 o 
  -6  14   5      110.80      105.49     12.04 o 
  -5  14   5      236.23      235.57     20.31 o 
  -4  14   5      221.26      237.01     24.47 o 
  -3  14   5      452.91      485.70     40.36 o 
  -2  14   5      200.12      184.64     18.47 o 
  -1  14   5      413.44      446.48     37.48 o 
   0  14   5       52.12       33.57     10.25 o 
   1  14   5      431.67      454.79     35.48 o 
   2  14   5      163.23      169.86     14.52 o 
   3  14   5      522.76      554.03     49.26 o 
   4  14   5      210.17      196.66     21.89 o 
   5  14   5      228.71      216.61     23.86 o 
   6  14   5      131.88      132.73     17.94 o 
   7  14   5      115.85      116.51     14.21 o 
  -6  15   5      151.49      117.26     16.76 o 
  -5  15   5      149.78      169.98     21.98 o 
  -4  15   5       15.67       28.61      7.54 o 
  -3  15   5       96.94      104.38     12.26 o 
  -2  15   5      440.05      428.60     33.37 o 
  -1  15   5      825.93      856.10     67.81 o 
   0  15   5        1.83       18.80      6.53 o 
   1  15   5      721.60      703.79     35.47 o 
   2  15   5      437.71      480.25     37.66 o 
   3  15   5      121.65      117.31     14.20 o 
   4  15   5       20.37       36.77      8.63 o 
   5  15   5      152.94      145.32     14.86 o 
   6  15   5      142.86      155.61     37.43 o 
  -5  16   5       27.88       28.76     11.25 o 
  -4  16   5      322.11      312.17     40.08 o 
  -3  16   5      142.79      146.23     17.42 o 
  -2  16   5       89.87       89.73     19.47 o 
  -1  16   5      445.44      478.44     46.96 o 
   0  16   5      208.16      180.68     17.37 o 
   1  16   5      446.82      417.34     31.70 o 
   2  16   5       96.54       88.43     13.99 o 
   3  16   5      116.57      139.84     24.70 o 
   4  16   5      356.47      400.02     37.08 o 
   5  16   5       38.16       29.19      6.75 o 
  -4  17   5       89.69       68.73     12.31 o 
  -3  17   5       15.17       19.78     10.62 o 
  -2  17   5      193.31      186.45     23.59 o 
  -1  17   5      167.37      164.35     24.59 o 
   0  17   5       67.60       82.48     13.44 o 
   1  17   5      187.21      192.05     22.29 o 
   2  17   5      171.31      200.98     24.51 o 
   3  17   5       14.31       14.44     10.33 o 
   4  17   5       71.87       87.87     13.56 o 
  -3  18   5      180.31      187.33     23.39 o 
  -2  18   5       75.37       61.76     12.04 o 
  -1  18   5        8.75       12.88      8.85 o 
   0  18   5      234.68      208.10     24.14 o 
   1  18   5        5.11        8.57      8.11 o 
   2  18   5       68.28       36.57     19.95 o 
   3  18   5      183.86      178.75     30.26 o 
   0   0   6    29009.40    27732.60    325.11 o 
   1   0   6       81.06      172.10     16.57 o 
   2   0   6       46.44       72.43      7.16 o 
   3   0   6     6620.24     6458.12     67.09 o 
   4   0   6     5686.27     5784.58     63.00 o 
   5   0   6     1694.74     1931.15     30.41 o 
   6   0   6      743.86      741.47     20.63 o 
   7   0   6     7079.41     7456.61     73.43 o 
   8   0   6      305.39      289.13     28.83 o 
   9   0   6      240.44      233.55     27.36 o 
  10   0   6       50.86       37.44     14.96 o 
  11   0   6      496.85      465.04     78.45 o 
 -11   1   6      205.52      192.05     25.25 o 
 -10   1   6      168.55      183.89     24.23 o 
  -9   1   6      149.70      135.65     18.17 o 
  -8   1   6      342.78      405.12     31.28 o 
  -7   1   6      445.09      438.22     40.23 o 
  -6   1   6     2877.11     2952.83     45.70 o 
  -5   1   6      614.42      583.69     25.45 o 
  -4   1   6     4158.88     3822.02     45.54 o 
  -3   1   6      640.34      670.31     22.31 o 
  -2   1   6      269.62      181.34     13.63 o 
  -1   1   6     3155.75     3052.68     27.01 o 
   0   1   6      282.62      319.16     16.64 o 
   1   1   6     3102.30     2904.33     32.56 o 
   2   1   6      226.41      139.36     15.35 o 
   3   1   6      564.98      606.29     21.13 o 
   4   1   6     4211.95     3835.16     45.31 o 
   5   1   6      505.35      455.44     25.03 o 
   6   1   6     2779.86     2886.35     62.04 o 
   7   1   6      418.38      434.41     26.16 o 
   8   1   6      288.56      278.78     29.48 o 
   9   1   6      180.88      183.29     19.10 o 
  10   1   6      171.21      178.85     20.71 o 
  11   1   6      217.42      229.75     26.53 o 
 -11   2   6      278.03      286.59     32.44 o 
 -10   2   6       46.31       43.11     14.18 o 
  -9   2   6      590.47      575.47     64.38 o 
  -8   2   6      256.49      267.15     32.90 o 
  -7   2   6     1117.86     1163.25     26.52 o 
  -6   2   6     3424.28     3521.55     49.54 o 
  -5   2   6     2727.42     2613.31     38.56 o 
  -4   2   6     4980.29     5221.41     61.83 o 
  -3   2   6     1327.28     1268.78     37.91 o 
  -2   2   6    29597.26    29922.16    225.40 o 
  -1   2   6     1973.85     1709.75     38.94 o 
   0   2   6     1521.62     1428.70     41.10 o 
   1   2   6     2086.54     1802.64     47.41 o 
   2   2   6    29252.65    29443.05    205.54 o 
   3   2   6     1431.49     1414.57     38.03 o 
   4   2   6     4733.45     4917.90     59.86 o 
   5   2   6     2633.16     2596.25     44.68 o 
   6   2   6     3405.67     3509.60     53.82 o 
   7   2   6     1078.17     1094.23     25.63 o 
   8   2   6      279.48      279.01     29.15 o 
   9   2   6      621.92      673.85     70.95 o 
  10   2   6       50.88       49.84      9.61 o 
  11   2   6      300.64      281.53     36.76 o 
 -11   3   6      120.28      154.56     16.90 o 
 -10   3   6       10.97       27.11      9.25 o 
  -9   3   6      626.76      609.00     63.34 o 
  -8   3   6       35.34       57.01     10.46 o 
  -7   3   6      137.61      154.45     14.99 o 
  -6   3   6      199.74      206.02     13.71 o 
  -5   3   6     2515.93     2571.37     39.48 o 
  -4   3   6     2590.90     2657.19     34.80 o 
  -3   3   6     2299.01     2284.46     36.24 o 
  -2   3   6     1930.75     2157.14     26.84 o 
   0   3   6      520.12      469.79     22.41 o 
   2   3   6     1893.58     2029.26     25.23 o 
   3   3   6     2186.88     2122.18     32.49 o 
   4   3   6     2706.27     2752.55     37.45 o 
   5   3   6     2071.67     2121.62     39.57 o 
   6   3   6      184.52      204.95     16.39 o 
   7   3   6      113.47      130.25     12.99 o 
   8   3   6       46.42       59.19     15.22 o 
   9   3   6      640.36      640.08     43.66 o 
  10   3   6       18.11       16.28     11.52 o 
  11   3   6      117.70       92.97     18.09 o 
 -10   4   6        9.65       26.40      8.49 o 
  -9   4   6      224.05      224.25     25.83 o 
  -8   4   6     1699.31     1743.02     54.72 o 
  -7   4   6     3270.53     3239.89     91.45 o 
  -6   4   6     1239.15     1212.63     21.19 o 
  -5   4   6      784.58      793.39     20.70 o 
  -4   4   6     3681.20     3633.77     41.85 o 
  -3   4   6     1771.05     1836.06     39.38 o 
  -2   4   6     6496.33     6549.67     59.61 o 
  -1   4   6     8779.17     8433.60     80.41 o 
   0   4   6     4814.49     4787.93     53.83 o 
   1   4   6     8602.77     8317.14     77.15 o 
   2   4   6     6220.25     6069.94     71.47 o 
   3   4   6     1825.88     1802.44     51.82 o 
   4   4   6     3998.38     4033.56     62.86 o 
   5   4   6      821.86      852.06     50.27 o 
   6   4   6     1257.72     1269.14     39.36 o 
   7   4   6     3151.81     3261.06     49.56 o 
   8   4   6     1782.62     1828.91     58.24 o 
   9   4   6      207.32      202.53     22.85 o 
  10   4   6        9.39       24.99      8.85 o 
 -10   5   6      219.59      218.53     32.19 o 
  -9   5   6       33.97       35.42      7.53 o 
  -8   5   6      195.52      187.95     23.69 o 
  -7   5   6      528.26      495.10     42.23 o 
  -6   5   6     2160.87     2361.88     34.69 o 
  -5   5   6       68.95       59.37      6.42 o 
  -4   5   6     2122.89     2010.16     27.25 o 
  -3   5   6      202.68      200.60     20.22 o 
  -2   5   6     1114.23     1254.64     30.90 o 
  -1   5   6      706.24      712.43     23.47 o 
   0   5   6    11083.51    11099.06    109.04 o 
   1   5   6      680.62      663.83     24.52 o 
   2   5   6     1084.10     1268.57     39.29 o 
   3   5   6      232.93      225.85     21.56 o 
   4   5   6     2302.52     2156.15     44.18 o 
   5   5   6       74.25       77.28     10.78 o 
   6   5   6     2107.05     2323.54     48.97 o 
   7   5   6      532.96      586.05     32.92 o 
   8   5   6      224.46      249.15     26.66 o 
   9   5   6       34.26       38.50     16.39 o 
  10   5   6      203.18      210.86     26.93 o 
 -10   6   6      393.08      383.96     43.16 o 
  -9   6   6       94.18      120.48     15.78 o 
  -8   6   6      718.65      718.56     75.83 o 
  -7   6   6     1261.55     1210.39     57.97 o 
  -6   6   6     1329.28     1414.59     28.70 o 
  -5   6   6      269.39      277.97     23.15 o 
  -4   6   6     1345.91     1397.41     29.88 o 
  -3   6   6     4397.63     4702.40     47.98 o 
  -2   6   6     4645.49     4941.72     52.05 o 
  -1   6   6     5422.99     5288.85     54.40 o 
   0   6   6     2008.91     1898.32     28.56 o 
   1   6   6     5056.86     4817.78     51.94 o 
   2   6   6     4882.27     5065.37     62.00 o 
   3   6   6     4698.69     4969.31    100.10 o 
   4   6   6     1282.52     1372.62     35.95 o 
   5   6   6      249.37      255.46     21.29 o 
   6   6   6     1311.95     1393.01     44.79 o 
   7   6   6     1424.62     1363.73     37.50 o 
   8   6   6      698.64      674.89     33.75 o 
   9   6   6       90.31       91.67     14.89 o 
  10   6   6      383.46      403.84     42.52 o 
 -10   7   6      191.32      182.76     23.86 o 
  -9   7   6      556.38      558.81     45.89 o 
  -8   7   6      110.62       88.85     12.89 o 
  -7   7   6      268.41      263.13     15.44 o 
  -6   7   6       80.53       87.91      9.73 o 
  -5   7   6     1573.82     1578.96     34.28 o 
  -4   7   6     1683.69     1692.39     31.94 o 
  -3   7   6       12.64       22.89      4.71 o 
  -2   7   6     2010.81     1990.25     26.11 o 
  -1   7   6     1925.65     1960.37     24.31 o 
   0   7   6      481.62      413.49     14.14 o 
   1   7   6     1768.14     1792.09     28.74 o 
   2   7   6     1992.95     1997.21     32.18 o 
   3   7   6        4.24        1.95      8.94 o 
   4   7   6     1783.64     1819.54     45.32 o 
   5   7   6     1657.40     1606.91     38.45 o 
   6   7   6      106.62      101.43     12.61 o 
   7   7   6      261.83      252.65     23.11 o 
   8   7   6      104.15       87.67     17.19 o 
   9   7   6      489.93      569.99     47.72 o 
  10   7   6      165.17      143.48     27.77 o 
 -10   8   6       34.94       29.79      9.86 o 
  -9   8   6       79.11       74.91     11.09 o 
  -8   8   6      601.61      575.93     37.27 o 
  -7   8   6      383.01      375.38     20.10 o 
  -6   8   6     2453.01     2539.33     45.10 o 
  -5   8   6       72.95       70.67      8.06 o 
  -4   8   6     1986.55     2017.16     32.84 o 
  -3   8   6     3268.15     3435.30     42.01 o 
  -2   8   6     3312.31     3239.66     45.93 o 
  -1   8   6     1901.76     1986.26     30.89 o 
   0   8   6       27.44       41.58      9.18 o 
   1   8   6     1757.19     1778.30     42.08 o 
   2   8   6     3353.21     3411.35     60.95 o 
   3   8   6     3173.81     3264.55     61.69 o 
   4   8   6     2145.99     2231.33     54.81 o 
   5   8   6       95.25      104.82     14.59 o 
   6   8   6     2427.02     2602.66     50.45 o 
   7   8   6      386.25      378.58     23.89 o 
   8   8   6      689.92      660.76     32.77 o 
   9   8   6       75.46       93.58     16.02 o 
  10   8   6       32.49       26.55     14.37 o 
  -9   9   6      188.77      172.20     18.79 o 
  -8   9   6       43.63       36.68     10.05 o 
  -7   9   6       43.68       31.50      9.92 o 
  -6   9   6      326.44      311.33     17.89 o 
  -5   9   6      699.39      731.87     22.78 o 
  -4   9   6     1345.01     1351.08     28.16 o 
  -3   9   6       59.61       53.12      5.53 o 
  -2   9   6     2106.15     2174.34     37.27 o 
  -1   9   6      354.33      391.42     34.23 o 
   0   9   6      387.88      385.23     25.31 o 
   1   9   6      268.49      289.59     20.49 o 
   2   9   6     2043.17     2129.53     48.60 o 
   3   9   6       67.51       56.32      8.26 o 
   4   9   6     1249.53     1174.29     40.60 o 
   5   9   6      642.19      657.63     36.22 o 
   6   9   6      261.04      270.06     19.84 o 
   7   9   6       55.69       45.35      9.01 o 
   8   9   6       62.18       59.51      8.96 o 
   9   9   6      155.46      156.12     23.69 o 
  -9  10   6      129.60      141.71     25.50 o 
  -8  10   6      295.75      295.83     47.05 o 
  -7  10   6      556.49      515.21     38.44 o 
  -6  10   6       84.98       68.89      8.85 o 
  -5  10   6      298.87      288.61     17.49 o 
  -4  10   6      559.98      530.12     26.49 o 
  -3  10   6     3407.20     3783.94     38.47 o 
  -2  10   6      141.24      168.22     14.18 o 
  -1  10   6      565.52      594.18     29.25 o 
   0  10   6     1341.09     1277.05     31.69 o 
   1  10   6      447.86      465.35     27.95 o 
   2  10   6      138.26      144.93     14.27 o 
   3  10   6     3365.21     3703.39     55.24 o 
   4  10   6      566.38      653.73     45.05 o 
   5  10   6      308.46      319.32     46.29 o 
   6  10   6       82.75       77.63     15.23 o 
   7  10   6      605.19      576.28     42.32 o 
   8  10   6      294.03      270.34     27.61 o 
   9  10   6      141.80      153.07     21.90 o 
  -8  11   6       49.36       31.20     12.40 o 
  -7  11   6      373.85      320.30     31.94 o 
  -6  11   6      316.86      338.02     20.77 o 
  -5  11   6       72.23       76.26     11.94 o 
  -4  11   6      850.24      760.72     35.88 o 
  -3  11   6      174.75      158.58     14.14 o 
  -2  11   6      117.23      117.70     13.67 o 
  -1  11   6      827.07      803.26     65.47 o 
   0  11   6      836.96      845.08     25.83 o 
   1  11   6      763.18      749.04     36.81 o 
   2  11   6       92.25       85.32     11.33 o 
   3  11   6      196.65      184.11     17.66 o 
   4  11   6      811.87      897.05     72.12 o 
   5  11   6       82.82       90.18     15.50 o 
   6  11   6      272.78      297.34     25.92 o 
   7  11   6      373.90      405.00     33.01 o 
   8  11   6       34.02       31.79      9.20 o 
  -8  12   6       39.86       34.70     10.64 o 
  -7  12   6      107.12      106.14     15.95 o 
  -6  12   6      365.99      374.46     27.53 o 
  -5  12   6      365.56      361.80     24.07 o 
  -4  12   6      115.36      116.92     13.06 o 
  -3  12   6       31.44       29.93     10.12 o 
  -2  12   6     3634.38     4022.91     65.61 o 
  -1  12   6      689.34      652.34     33.22 o 
   0  12   6        5.23       12.81     11.71 o 
   1  12   6      664.78      618.73     54.70 o 
   2  12   6     3783.11     4178.58     87.46 o 
   3  12   6       42.09       37.33     12.48 o 
   4  12   6      134.71      135.67     23.10 o 
   5  12   6      375.89      379.27     30.15 o 
   6  12   6      355.48      372.37     55.02 o 
   7  12   6      113.39       87.91     14.76 o 
   8  12   6       40.01       38.93      8.74 o 
  -7  13   6      108.90       91.74     18.14 o 
  -6  13   6      261.22      230.51     21.07 o 
  -5  13   6       65.76       66.26      8.70 o 
  -4  13   6      472.84      494.61     48.07 o 
  -3  13   6      218.34      218.13     19.21 o 
  -2  13   6      454.79      475.44     40.41 o 
  -1  13   6     1193.13     1183.73     53.15 o 
   0  13   6        7.54        0.00      9.10 o 
   1  13   6     1250.12     1305.26     39.98 o 
   2  13   6      470.44      495.30     42.40 o 
   3  13   6      232.76      225.37     25.58 o 
   4  13   6      528.55      559.27     34.00 o 
   5  13   6       77.55       81.34     13.29 o 
   6  13   6      252.92      237.89     25.96 o 
   7  13   6       98.57       78.08     12.58 o 
  -7  14   6      486.82      468.88     72.24 o 
  -6  14   6       26.41       26.58      8.89 o 
  -5  14   6       33.30       33.23      5.82 o 
  -4  14   6      317.36      304.63     36.48 o 
  -3  14   6      380.99      409.28     28.76 o 
  -2  14   6      353.05      347.38     25.83 o 
  -1  14   6      228.42      238.31     19.38 o 
   0  14   6     1121.42     1225.55     44.91 o 
   1  14   6      209.86      185.77     18.38 o 
   2  14   6      362.96      360.48     31.83 o 
   3  14   6      416.88      441.88     37.67 o 
   4  14   6      365.17      375.44     33.89 o 
   5  14   6       42.44       15.66     10.86 o 
   6  14   6       39.54       23.97     12.61 o 
   7  14   6      499.34      501.80     39.90 o 
  -6  15   6      282.54      249.25     26.50 o 
  -5  15   6      128.08      113.19     14.43 o 
  -4  15   6      151.65      153.50     15.95 o 
  -3  15   6      128.60      142.12     15.42 o 
  -2  15   6      118.86      106.16     14.36 o 
  -1  15   6      225.62      202.10     18.37 o 
   0  15   6       31.25       41.25      9.06 o 
   1  15   6      240.46      242.03     17.15 o 
   2  15   6       98.57       94.32     11.47 o 
   3  15   6      140.32      139.73     17.71 o 
   4  15   6      149.78      152.71     16.31 o 
   5  15   6      128.25      129.18     18.48 o 
   6  15   6      281.09      299.87     29.14 o 
  -5  16   6       37.27       45.31      9.37 o 
  -4  16   6        6.54        7.32      7.62 o 
  -3  16   6      287.06      281.71     26.56 o 
  -2  16   6      321.43      320.84     29.07 o 
  -1  16   6       58.11       53.38      9.67 o 
   0  16   6      113.82       79.69     14.27 o 
   1  16   6       33.80       39.34      8.13 o 
   2  16   6      319.35      322.92     34.09 o 
   3  16   6      293.94      295.87     21.42 o 
   4  16   6        4.85        1.83      7.76 o 
   5  16   6       35.12       28.67     12.30 o 
  -4  17   6       20.85       50.47     16.86 o 
  -3  17   6       20.47       17.39     13.04 o 
  -2  17   6      268.36      257.85     38.36 o 
  -1  17   6      371.21      394.13     52.46 o 
   0  17   6        4.92       27.23     12.50 o 
   1  17   6      327.09      416.14     37.84 o 
   2  17   6      256.71      265.21     39.54 o 
   3  17   6       14.74       30.38     20.20 o 
   4  17   6       17.88       49.61     13.35 o 
  -2  18   6      218.26      171.81     25.96 o 
  -1  18   6       32.53       50.55     17.99 o 
   0  18   6        0.05       24.38     12.59 o 
   1  18   6       32.09       32.65     11.41 o 
   2  18   6      209.75      198.38     29.87 o 
   1   0   7      697.02      697.12     19.20 o 
   2   0   7    18094.30    17893.39    155.36 o 
   3   0   7     7281.98     7394.40     77.20 o 
   4   0   7     4028.50     4064.53     48.68 o 
   5   0   7      220.93      206.85     14.44 o 
   6   0   7     6589.07     6929.08     69.49 o 
   7   0   7     1164.48     1143.73     30.38 o 
   8   0   7      181.90      199.18     24.73 o 
   9   0   7       19.42       21.27     10.00 o 
  10   0   7      287.25      322.36     36.70 o 
 -10   1   7      356.53      368.90     31.83 o 
  -9   1   7      590.50      610.27     41.28 o 
  -8   1   7      201.32      186.10     20.41 o 
  -7   1   7      193.94      184.91     16.76 o 
  -6   1   7      147.62      128.04     11.89 o 
  -5   1   7     6623.87     7062.05    117.58 o 
  -4   1   7     4411.62     4330.97     48.88 o 
  -3   1   7     1085.80     1015.59     30.15 o 
  -2   1   7      948.09     1014.82     27.38 o 
  -1   1   7     1579.79     1555.99     40.05 o 
   0   1   7     2035.62     1901.35     48.42 o 
   1   1   7     1723.43     1727.03     41.67 o 
   2   1   7      855.11      917.85     27.04 o 
   3   1   7     1174.27     1126.26     34.53 o 
   4   1   7     4356.32     4411.05     49.81 o 
   5   1   7     6459.16     6831.89     80.49 o 
   6   1   7      154.65      145.93     13.30 o 
   7   1   7      204.62      189.76     20.50 o 
   8   1   7      230.98      220.12     30.65 o 
   9   1   7      567.47      545.56     41.33 o 
  10   1   7      418.69      467.40     61.90 o 
 -10   2   7      308.00      335.70     33.34 o 
  -9   2   7      122.02      100.49     19.27 o 
  -8   2   7      329.91      342.86     27.53 o 
  -7   2   7     4190.44     4274.45     68.47 o 
  -6   2   7      975.25      968.50     26.24 o 
  -5   2   7     1095.54     1036.09     27.11 o 
  -4   2   7     1092.11     1159.00     22.60 o 
  -3   2   7     7073.83     6697.65     67.09 o 
  -2   2   7     1403.50     1585.66     42.25 o 
   0   2   7       87.00       89.95     10.13 o 
   1   2   7     5721.56     5725.04    155.40 o 
   2   2   7     1520.55     1715.05     52.24 o 
   3   2   7     6978.83     6598.79     68.61 o 
   4   2   7     1103.16     1161.54     30.71 o 
   5   2   7     1033.46     1015.60     35.59 o 
   6   2   7      879.87      878.73     29.88 o 
   7   2   7     3985.21     4320.73    101.92 o 
   8   2   7      376.40      370.21     41.20 o 
   9   2   7      138.56      132.66     15.48 o 
  10   2   7      300.82      337.81     39.10 o 
 -10   3   7      378.12      384.40     40.25 o 
  -9   3   7       11.17       34.16      7.17 o 
  -8   3   7      518.07      543.22     55.15 o 
  -7   3   7      182.94      195.26     16.67 o 
  -6   3   7      213.72      175.13     14.64 o 
  -5   3   7      431.45      486.25     27.65 o 
  -4   3   7     3220.59     3274.29     54.62 o 
  -3   3   7     1445.61     1361.94     40.10 o 
  -2   3   7      769.18      875.97     25.68 o 
  -1   3   7     2158.60     2279.26     30.36 o 
   0   3   7    17962.02    17369.17    215.07 o 
   1   3   7     2328.23     2365.12     35.90 o 
   2   3   7      751.40      848.65     34.23 o 
   3   3   7     1428.20     1341.69     39.00 o 
   4   3   7     3202.20     3219.64     54.81 o 
   5   3   7      391.22      405.52     24.87 o 
   6   3   7      155.23      146.13     14.51 o 
   7   3   7      196.10      211.98     19.21 o 
   8   3   7      494.19      558.89     42.20 o 
   9   3   7       18.61       27.87     10.72 o 
  10   3   7      391.35      408.11     57.14 o 
 -10   4   7       92.72       96.33     14.36 o 
  -9   4   7       90.55       82.51     11.45 o 
  -8   4   7      499.60      509.55     54.66 o 
  -7   4   7     1895.73     1961.52     29.37 o 
  -6   4   7     2752.88     2765.06     37.99 o 
  -5   4   7      270.72      243.82     15.06 o 
  -4   4   7      103.09       84.70      9.12 o 
  -3   4   7      663.53      606.92     13.82 o 
  -2   4   7    11369.77    11476.66     97.35 o 
  -1   4   7     5300.90     5436.58     61.46 o 
   0   4   7     1773.58     1791.22     69.09 o 
   1   4   7     5230.76     5442.10     82.41 o 
   2   4   7    11558.22    11483.11    130.91 o 
   3   4   7      735.31      684.30     27.06 o 
   4   4   7       59.71       53.40      7.15 o 
   5   4   7      258.08      250.45     20.50 o 
   6   4   7     2903.67     3003.80     43.92 o 
   7   4   7     2091.33     2173.36     46.51 o 
   8   4   7      555.25      551.94     40.81 o 
   9   4   7      102.93       83.46     13.45 o 
  10   4   7       94.21       98.37     16.05 o 
 -10   5   7       51.14       52.04      9.45 o 
  -9   5   7      943.05     1036.79     46.92 o 
  -8   5   7       14.42       15.22      9.16 o 
  -7   5   7      257.38      219.77     15.43 o 
  -6   5   7      335.78      358.70     20.30 o 
  -5   5   7     1639.38     1703.87     29.16 o 
  -4   5   7     1226.65     1270.52     23.93 o 
  -3   5   7     1720.84     1666.90     24.16 o 
  -2   5   7      196.46      176.27     14.76 o 
  -1   5   7     4674.41     4490.73     49.31 o 
   0   5   7     1198.35     1056.70     37.09 o 
   1   5   7     4707.10     4494.84     63.27 o 
   2   5   7      218.43      203.64     20.25 o 
   3   5   7     1775.83     1723.33     34.36 o 
   4   5   7     1205.53     1282.17     33.90 o 
   5   5   7     1663.19     1727.56     47.36 o 
   6   5   7      332.02      348.57     24.07 o 
   7   5   7      274.47      249.93     29.05 o 
   8   5   7       18.55        6.79      9.81 o 
   9   5   7      897.17      953.79     65.75 o 
  10   5   7       48.69       53.93     14.81 o 
 -10   6   7      102.98       78.10     13.14 o 
  -9   6   7       84.54       97.99     14.72 o 
  -8   6   7      311.19      284.62     27.16 o 
  -7   6   7     1095.99     1130.18     25.96 o 
  -6   6   7     1418.28     1427.98     29.83 o 
  -5   6   7      188.99      196.72     14.37 o 
  -4   6   7      729.81      674.89     15.49 o 
  -3   6   7     1444.96     1428.18     23.45 o 
  -2   6   7     6684.11     6620.58     68.33 o 
  -1   6   7     1928.15     1819.80     33.55 o 
   0   6   7     1864.19     1802.66     26.14 o 
   1   6   7     1922.36     1820.15     27.95 o 
   2   6   7     6654.75     6675.14     66.06 o 
   3   6   7     1425.88     1386.10     36.63 o 
   4   6   7      849.28      810.04     35.99 o 
   5   6   7      183.45      208.66     15.47 o 
   6   6   7     1443.71     1466.73     41.68 o 
   7   6   7     1023.90     1094.53     35.26 o 
   8   6   7      312.36      276.94     22.29 o 
   9   6   7       82.70      107.16     13.06 o 
  10   6   7      108.71      139.26     40.76 o 
 -10   7   7      194.90      204.20     27.89 o 
  -9   7   7       40.09       34.06      8.38 o 
  -8   7   7      849.26      856.12     35.24 o 
  -7   7   7      124.74      121.40     10.99 o 
  -6   7   7      916.28      948.23     27.92 o 
  -5   7   7     1349.26     1378.36     25.41 o 
  -4   7   7     1815.42     1838.69     32.90 o 
  -3   7   7      464.69      460.44     16.88 o 
  -2   7   7      585.21      615.20     17.93 o 
  -1   7   7      271.72      249.80     15.62 o 
   0   7   7     7841.55     8119.79     83.10 o 
   1   7   7      321.74      312.00     14.00 o 
   2   7   7      568.63      572.52     27.50 o 
   3   7   7      457.76      449.54     31.12 o 
   4   7   7     1738.11     1735.00     53.13 o 
   5   7   7     1373.09     1395.87     37.89 o 
   6   7   7      872.56      892.82     30.74 o 
   7   7   7      122.82      115.59     13.34 o 
   8   7   7      914.46      932.37     34.30 o 
   9   7   7       29.58       23.70     13.79 o 
  10   7   7      169.17      146.10     21.66 o 
  -9   8   7       33.52       25.47      9.42 o 
  -8   8   7       82.93       92.21     12.65 o 
  -7   8   7     1672.38     1733.31     34.61 o 
  -6   8   7      251.03      239.98     17.62 o 
  -5   8   7      225.07      214.07     15.20 o 
  -4   8   7       81.34       88.69      7.34 o 
  -3   8   7     6159.14     6314.46     72.27 o 
  -2   8   7     1932.74     1979.87     35.00 o 
  -1   8   7     1388.05     1495.33     27.24 o 
   0   8   7      252.95      241.06     14.44 o 
   1   8   7     1287.08     1375.98     34.07 o 
   2   8   7     1849.81     1881.56     37.67 o 
   3   8   7     6223.68     6376.29    104.16 o 
   4   8   7       82.91       87.41     14.92 o 
   5   8   7      187.74      153.28     15.47 o 
   6   8   7      255.84      256.43     20.59 o 
   7   8   7     1775.38     1880.55     45.44 o 
   8   8   7       89.21       96.59     11.81 o 
   9   8   7       47.55       57.48     13.96 o 
  -9   9   7      101.68      102.08     17.40 o 
  -8   9   7      102.34       82.41     12.73 o 
  -7   9   7       19.86       21.61      5.89 o 
  -6   9   7      361.39      369.48     17.25 o 
  -5   9   7     1630.93     1689.56     28.77 o 
  -4   9   7     1590.24     1708.96     29.69 o 
  -3   9   7      110.61      110.08     11.19 o 
  -2   9   7      891.45      934.20     37.47 o 
  -1   9   7     2271.23     2255.72     42.44 o 
   0   9   7        6.06        8.91      9.18 o 
   1   9   7     2232.64     2219.50     68.42 o 
   2   9   7      923.48      987.45     34.61 o 
   3   9   7      103.88       89.90     17.08 o 
   4   9   7     1534.87     1712.84     42.01 o 
   5   9   7     1497.13     1629.38     45.29 o 
   6   9   7      302.87      322.07     22.58 o 
   7   9   7       20.53       40.84     10.41 o 
   8   9   7       93.76       87.15     11.31 o 
   9   9   7      131.11       88.06     13.85 o 
  -9  10   7        5.86       14.66      9.19 o 
  -8  10   7      215.48      187.62     29.26 o 
  -7  10   7       35.63       43.18      7.15 o 
  -6  10   7     1888.71     2028.51     31.24 o 
  -5  10   7      420.30      451.21     27.79 o 
  -4  10   7      319.96      306.60     26.62 o 
  -3  10   7        1.89        6.20      4.89 o 
  -2  10   7     4218.67     4545.28     58.37 o 
  -1  10   7      617.15      611.84     23.33 o 
   0  10   7      791.77      807.64     29.23 o 
   1  10   7      631.66      586.33     71.64 o 
   2  10   7     4200.76     4383.03     68.14 o 
   3  10   7        1.48       16.85      8.67 o 
   4  10   7      326.50      320.99     26.77 o 
   5  10   7      412.73      446.99     25.05 o 
   6  10   7     1856.73     1985.15     54.41 o 
   7  10   7       35.82       24.38      9.43 o 
   8  10   7      294.49      230.69     25.51 o 
   9  10   7        3.75       12.00     12.98 o 
  -8  11   7       15.96        7.40     11.06 o 
  -7  11   7       46.59       40.77      8.96 o 
  -6  11   7       50.16       46.44      6.63 o 
  -5  11   7     1061.97     1140.05     33.75 o 
  -4  11   7     1333.32     1296.59     32.12 o 
  -3  11   7      476.78      459.22     38.20 o 
  -2  11   7        4.87       10.55      8.01 o 
  -1  11   7     1315.10     1368.23     34.11 o 
   0  11   7      567.99      533.42     25.21 o 
   1  11   7     1299.80     1335.22     58.31 o 
   2  11   7        8.00       14.80     10.37 o 
   3  11   7      458.35      478.19     45.41 o 
   4  11   7     1323.19     1322.23     34.25 o 
   5  11   7      900.22      888.05     76.43 o 
   6  11   7       38.14       44.22     12.52 o 
   7  11   7       52.14       58.96     11.60 o 
   8  11   7       19.66       14.43      7.73 o 
  -8  12   7       69.61       58.61     16.21 o 
  -7  12   7      383.09      309.64     28.90 o 
  -6  12   7        7.93       10.56      6.95 o 
  -5  12   7      398.53      382.51     39.93 o 
  -4  12   7      143.25      133.34     13.33 o 
  -3  12   7     1114.33     1172.00     50.48 o 
  -2  12   7      205.57      202.38     18.50 o 
  -1  12   7     1768.56     1886.63     39.96 o 
   0  12   7     1144.44     1232.44     41.63 o 
   1  12   7     1536.78     1546.92     50.65 o 
   2  12   7      210.71      197.18     16.30 o 
   3  12   7     1115.03     1244.01     63.84 o 
   4  12   7      151.69      141.14     19.74 o 
   5  12   7      397.46      420.59     39.11 o 
   6  12   7        7.54        8.86      7.34 o 
   7  12   7      391.62      395.73     51.61 o 
   8  12   7       74.28       82.68     12.45 o 
  -7  13   7       23.05       28.02     16.83 o 
  -6  13   7      214.75      218.94     23.20 o 
  -5  13   7       61.38       74.77     11.69 o 
  -4  13   7      605.96      579.23     59.87 o 
  -3  13   7      109.80      106.93     11.05 o 
  -2  13   7       13.07       14.68      6.79 o 
  -1  13   7      369.67      385.58     29.62 o 
   0  13   7     1252.30     1247.76     47.64 o 
   1  13   7      406.00      401.45     27.28 o 
   2  13   7       10.82       16.08      7.48 o 
   3  13   7      120.09      109.97     16.20 o 
   4  13   7      659.02      672.09     41.21 o 
   5  13   7       59.39       63.82     16.10 o 
   6  13   7      178.07      185.52     19.52 o 
   7  13   7       24.55       16.86      9.55 o 
  -6  14   7      235.90      224.23     23.20 o 
  -5  14   7       44.44       35.44      7.81 o 
  -4  14   7      212.59      203.89     19.49 o 
  -3  14   7       85.83       87.73     11.16 o 
  -2  14   7      791.16      750.41     72.11 o 
  -1  14   7      626.43      554.46     88.49 o 
   0  14   7       59.00       47.11      9.82 o 
   1  14   7      584.14      546.89     61.25 o 
   2  14   7      888.51      884.61     65.53 o 
   3  14   7      117.87      118.30     19.37 o 
   4  14   7      248.99      202.05     28.46 o 
   5  14   7       45.18       50.87     12.46 o 
   6  14   7      241.70      254.11     43.10 o 
  -6  15   7       10.89       21.71     14.08 o 
  -5  15   7      408.87      376.46     38.01 o 
  -4  15   7       78.36       66.86      9.63 o 
  -3  15   7      115.50       95.57     13.68 o 
  -2  15   7       97.71       85.55     11.52 o 
  -1  15   7      394.21      416.03     29.82 o 
   0  15   7       46.24       59.79     11.58 o 
   1  15   7      348.26      345.24     20.77 o 
   2  15   7      103.13       84.53     12.42 o 
   3  15   7      102.31       78.18     12.52 o 
   4  15   7       80.40       64.89     14.51 o 
   5  15   7      373.80      338.52     58.07 o 
   6  15   7       12.59       17.12     16.69 o 
  -5  16   7      115.66      130.75     22.47 o 
  -4  16   7      254.72      245.68     26.69 o 
  -3  16   7      123.79      123.87     17.46 o 
  -2  16   7      235.19      244.40     25.18 o 
  -1  16   7      253.66      290.57     32.53 o 
   0  16   7       29.88       32.63     10.93 o 
   1  16   7      232.84      211.13     22.55 o 
   2  16   7      206.39      186.56     25.76 o 
   3  16   7      105.26       84.00     14.20 o 
   4  16   7      256.20      266.34     38.86 o 
   5  16   7      103.97       96.68     33.43 o 
  -3  17   7       11.64       27.49     11.63 o 
  -2  17   7      173.06      183.92     24.68 o 
  -1  17   7       11.58       20.51     11.18 o 
   0  17   7      713.30      738.56     83.12 o 
   1  17   7        7.49        9.40     19.06 o 
   2  17   7      161.36      139.24     24.45 o 
   3  17   7       13.12        9.50     18.00 o 
   0  18   7       17.69       19.07     14.82 o 
   0   0   8       44.16       21.21      7.20 o 
   1   0   8      187.41      169.39     14.57 o 
   2   0   8     2672.71     2613.86     35.88 o 
   3   0   8    20421.08    21534.60    199.33 o 
   4   0   8      139.38      139.39     11.68 o 
   5   0   8      217.08      228.54     17.30 o 
   6   0   8       23.18       39.00      7.39 o 
   7   0   8       26.20       24.61      7.27 o 
   8   0   8       73.20       91.79     12.64 o 
   9   0   8       17.02       17.43     11.08 o 
  10   0   8      143.06      117.47     16.62 o 
 -10   1   8      255.88      255.91     30.29 o 
  -9   1   8        5.83        5.67     11.82 o 
  -8   1   8      595.23      664.91     51.99 o 
  -7   1   8     1693.05     1680.07     39.25 o 
  -6   1   8      942.39      944.53     28.97 o 
  -5   1   8     2189.76     2260.27     46.05 o 
  -4   1   8      802.78      779.34     23.61 o 
  -3   1   8      822.07      842.55     17.31 o 
  -2   1   8     5738.94     5494.36     56.63 o 
  -1   1   8     1496.74     1522.41     39.04 o 
   0   1   8     2245.64     2476.98     33.56 o 
   1   1   8     1545.69     1503.88     40.31 o 
   2   1   8     5830.46     5530.15     64.70 o 
   3   1   8      729.82      770.01     20.97 o 
   4   1   8      865.96      859.12     19.37 o 
   5   1   8     2296.44     2378.63     42.92 o 
   6   1   8      782.54      763.10     31.59 o 
   7   1   8     1652.16     1587.85     36.37 o 
   8   1   8      552.19      669.12     52.48 o 
   9   1   8       14.95       14.74     11.55 o 
  10   1   8      219.00      251.13     33.66 o 
 -10   2   8      224.04      206.66     25.54 o 
  -9   2   8        4.85       22.84     11.08 o 
  -8   2   8      439.40      395.25     39.01 o 
  -7   2   8     2236.01     2326.91     44.99 o 
  -6   2   8     1583.38     1617.60     27.86 o 
  -5   2   8      607.71      586.55     26.05 o 
  -4   2   8      266.45      265.62     19.62 o 
  -3   2   8      263.35      291.70     22.77 o 
  -2   2   8     1832.02     1598.24     38.76 o 
  -1   2   8      996.97      906.76     31.89 o 
   0   2   8      213.49      301.88     24.65 o 
   1   2   8      859.24      789.82     23.45 o 
   2   2   8     1542.42     1277.83     39.48 o 
   3   2   8      197.67      229.48     19.22 o 
   4   2   8      206.84      214.45     17.11 o 
   5   2   8      623.74      642.52     37.87 o 
   6   2   8     1557.17     1591.58     34.01 o 
   7   2   8     2293.28     2412.94     42.61 o 
   8   2   8      519.20      518.63     38.37 o 
   9   2   8        2.04       14.67      9.09 o 
  10   2   8      213.44      202.54     27.43 o 
 -10   3   8      231.17      235.18     26.48 o 
  -9   3   8      545.29      527.25     62.67 o 
  -8   3   8       48.94       44.37     11.51 o 
  -7   3   8      154.37      150.86     12.49 o 
  -6   3   8     1517.63     1499.19     26.46 o 
  -5   3   8     1790.40     1867.47     35.61 o 
  -4   3   8      758.69      751.69     22.24 o 
  -3   3   8     3079.55     3087.52     42.32 o 
  -2   3   8     6405.83     6677.24     80.92 o 
  -1   3   8     8304.61     8366.93     89.51 o 
   0   3   8      370.56      323.34     20.04 o 
   1   3   8     8122.16     8376.59     89.97 o 
   2   3   8     6335.31     6684.37     77.00 o 
   3   3   8     3191.04     3205.76     40.17 o 
   4   3   8      802.98      787.14     30.45 o 
   5   3   8     1673.35     1675.22     39.00 o 
   6   3   8     1653.25     1652.73     42.49 o 
   7   3   8      173.96      156.53     15.35 o 
   8   3   8       30.05       40.18      9.00 o 
   9   3   8      495.38      528.11     47.75 o 
  10   3   8      249.60      305.38     30.33 o 
 -10   4   8      192.89      179.02     23.74 o 
  -9   4   8        9.54       19.13      7.73 o 
  -8   4   8       87.53       96.55     14.50 o 
  -7   4   8      323.32      293.45     18.27 o 
  -6   4   8       37.90       38.63      6.42 o 
  -5   4   8      430.53      415.16     38.22 o 
  -4   4   8       61.85       59.04      6.56 o 
  -3   4   8     3133.37     3264.08     36.26 o 
  -2   4   8     4796.45     4879.37     53.61 o 
  -1   4   8     6512.87     6238.13     95.54 o 
   0   4   8     2859.91     3053.84     95.20 o 
   1   4   8     6543.59     6285.41     85.24 o 
   2   4   8     4859.25     4868.27     73.96 o 
   3   4   8     3328.02     3539.11     50.41 o 
   4   4   8       57.74       63.27      8.40 o 
   5   4   8      424.76      451.31     30.17 o 
   6   4   8       20.79       20.15      8.96 o 
   7   4   8      251.11      242.69     21.61 o 
   8   4   8      104.47      109.35     13.07 o 
   9   4   8       16.31        5.40     13.14 o 
  10   4   8      176.02      189.19     27.77 o 
 -10   5   8      279.45      275.34     29.63 o 
  -9   5   8       43.80       35.12      9.43 o 
  -8   5   8      552.42      503.65     45.32 o 
  -7   5   8      374.36      325.70     28.32 o 
  -6   5   8     1631.85     1723.58     27.24 o 
  -5   5   8       58.86       56.68      7.84 o 
  -4   5   8     1652.54     1574.92     31.44 o 
  -3   5   8     2143.00     2174.96     33.64 o 
  -2   5   8      980.79      982.01     13.50 o 
  -1   5   8     4150.53     3952.10     82.82 o 
   0   5   8     8858.87     9369.59    107.84 o 
   1   5   8     4150.25     4101.39     53.39 o 
   2   5   8      982.48      975.66     23.31 o 
   3   5   8     2030.86     2109.88     39.27 o 
   4   5   8     1603.74     1512.03     42.36 o 
   5   5   8       56.53       74.70     10.23 o 
   6   5   8     1502.75     1600.27     57.02 o 
   7   5   8      336.49      329.42     34.83 o 
   8   5   8      613.09      621.93     63.05 o 
   9   5   8       49.43       75.88     13.17 o 
  10   5   8      246.29      221.89     24.52 o 
 -10   6   8      272.67      250.55     31.41 o 
  -9   6   8      114.04       85.72     11.52 o 
  -8   6   8      630.04      652.23     44.39 o 
  -7   6   8      819.38      765.09     24.91 o 
  -6   6   8      240.32      242.59     20.75 o 
  -5   6   8      471.85      497.88     22.39 o 
  -4   6   8      488.87      464.51     27.69 o 
  -3   6   8     2035.95     2041.86     32.07 o 
  -2   6   8     1410.33     1251.79     24.44 o 
  -1   6   8     1872.59     1692.81     29.14 o 
   0   6   8     1741.61     1794.96     47.19 o 
   1   6   8     1788.08     1679.34     37.78 o 
   2   6   8     1304.44     1147.56     28.70 o 
   3   6   8     2283.85     2318.71     45.96 o 
   4   6   8      525.47      479.90     38.02 o 
   5   6   8      432.31      482.44     33.14 o 
   6   6   8      291.93      308.31     30.82 o 
   7   6   8      925.14      921.91     44.85 o 
   8   6   8      626.13      622.62     61.51 o 
   9   6   8       99.97      106.67     19.92 o 
  10   6   8      277.51      262.28     32.02 o 
  -9   7   8      543.41      513.48     44.20 o 
  -8   7   8      139.70      126.26     14.38 o 
  -7   7   8       18.18       15.94      6.10 o 
  -6   7   8     1244.11     1292.85     33.37 o 
  -5   7   8     1688.32     1766.49     29.91 o 
  -4   7   8      644.26      603.86     16.28 o 
  -3   7   8      145.89      147.77     11.89 o 
  -2   7   8     1389.28     1359.62     24.85 o 
  -1   7   8     1366.26     1325.08     25.46 o 
   0   7   8        5.90        6.50      6.17 o 
   1   7   8     1339.42     1286.18     31.70 o 
   2   7   8     1428.07     1392.65     35.03 o 
   3   7   8      133.11      153.76     17.62 o 
   4   7   8      630.60      637.64     70.17 o 
   5   7   8     1676.63     1643.71     37.85 o 
   6   7   8     1156.59     1257.91     47.07 o 
   7   7   8       16.36       18.47     11.24 o 
   8   7   8      139.99      131.34     21.93 o 
   9   7   8      552.12      609.05     50.52 o 
  -9   8   8      130.68      130.72     17.62 o 
  -8   8   8      235.61      219.08     20.90 o 
  -7   8   8      302.99      289.11     23.36 o 
  -6   8   8     1165.91     1216.40     26.23 o 
  -5   8   8      878.26      902.63     26.33 o 
  -4   8   8     1091.69     1142.91     27.16 o 
  -3   8   8      149.30      152.78     11.55 o 
  -2   8   8      572.37      602.75     21.98 o 
  -1   8   8      104.69       86.18      8.60 o 
   0   8   8      200.27      188.71     15.53 o 
   1   8   8       88.47       82.47      9.12 o 
   2   8   8      473.27      481.14     31.92 o 
   3   8   8      115.55      121.15     15.70 o 
   4   8   8     1081.39     1117.07     36.15 o 
   5   8   8      889.34      897.06     42.23 o 
   6   8   8     1194.78     1289.74     35.32 o 
   7   8   8      294.57      313.64     32.58 o 
   8   8   8      260.47      224.84     19.99 o 
   9   8   8      130.64      128.91     16.39 o 
  -9   9   8      163.80      149.81     23.28 o 
  -8   9   8      105.37       96.99     16.74 o 
  -7   9   8      141.04      138.29     13.86 o 
  -6   9   8       93.28       90.80      9.40 o 
  -5   9   8     1745.33     1797.42     29.41 o 
  -4   9   8     1715.07     1741.74     36.78 o 
  -3   9   8     1075.22     1072.30     24.11 o 
  -2   9   8      399.24      359.50     23.72 o 
  -1   9   8     1967.86     1976.12     46.00 o 
   0   9   8      259.96      264.39     17.15 o 
   1   9   8     1987.74     2030.38     44.11 o 
   2   9   8      349.47      321.16     24.75 o 
   3   9   8     1205.71     1250.80     35.11 o 
   4   9   8     1710.98     1772.50     56.78 o 
   5   9   8     1660.72     1846.72     49.01 o 
   6   9   8      131.14      138.44     18.20 o 
   7   9   8      124.43      150.88     14.94 o 
   8   9   8       84.72       64.98     10.23 o 
   9   9   8      146.54      165.61     23.81 o 
  -8  10   8       74.29       66.01     12.02 o 
  -7  10   8      126.17      101.95     10.77 o 
  -6  10   8       13.54       11.88      5.38 o 
  -5  10   8      768.42      726.82     33.50 o 
  -4  10   8      833.52      832.96     36.86 o 
  -3  10   8     2680.82     2822.32     51.28 o 
  -2  10   8      168.57      178.83     17.74 o 
  -1  10   8      737.24      723.08     21.74 o 
   0  10   8      365.66      359.31     23.62 o 
   1  10   8      765.17      735.46     39.71 o 
   2  10   8      185.14      161.93     15.45 o 
   3  10   8     2774.63     3042.69     61.08 o 
   4  10   8      851.93      915.98     28.92 o 
   5  10   8      726.68      758.12     35.24 o 
   6  10   8       13.44       23.33     13.17 o 
   7  10   8      127.70      119.82     15.73 o 
   8  10   8       73.53       44.78     11.38 o 
  -8  11   8      189.20      141.38     23.12 o 
  -7  11   8       25.11       22.62      6.99 o 
  -6  11   8      360.02      339.48     23.75 o 
  -5  11   8      249.88      206.80     17.67 o 
  -4  11   8      593.41      653.45     33.53 o 
  -3  11   8      284.36      279.38     23.58 o 
  -2  11   8     1240.99     1276.07     31.00 o 
  -1  11   8      482.65      502.38     36.62 o 
   0  11   8     4641.32     5054.24     70.91 o 
   1  11   8      587.68      537.81     37.04 o 
   2  11   8     1150.93     1147.37     40.50 o 
   3  11   8      302.20      294.78     16.86 o 
   4  11   8      579.83      565.44     44.47 o 
   5  11   8      244.80      300.05     22.63 o 
   6  11   8      315.34      332.38     33.36 o 
   7  11   8       25.94       21.32      8.40 o 
   8  11   8      170.22      157.93     21.74 o 
  -7  12   8       43.79       38.57     19.57 o 
  -6  12   8      366.49      384.24     30.34 o 
  -5  12   8      139.23       95.86     12.81 o 
  -4  12   8      119.80      120.12     17.23 o 
  -3  12   8      133.81      143.20     16.45 o 
  -2  12   8     1280.63     1394.98     41.95 o 
  -1  12   8     1700.60     1763.66     39.15 o 
   0  12   8      862.92      871.06     45.18 o 
   1  12   8     1627.10     1738.04     58.12 o 
   2  12   8     1311.60     1394.49     33.50 o 
   3  12   8      123.95      108.30     13.05 o 
   4  12   8      146.79      139.95     15.89 o 
   5  12   8      159.03      141.75     17.35 o 
   6  12   8      403.81      416.88     25.50 o 
   7  12   8       60.01       51.79     10.58 o 
  -7  13   8      128.80       93.38     39.47 o 
  -6  13   8        2.59        0.00      7.53 o 
  -5  13   8      638.84      669.17     41.54 o 
  -4  13   8       15.52       17.99      9.96 o 
  -3  13   8      466.15      420.26     44.70 o 
  -2  13   8      383.70      391.64     28.41 o 
  -1  13   8      679.17      686.79     41.21 o 
   0  13   8       62.22       35.99     13.79 o 
   1  13   8      688.89      759.71     56.70 o 
   2  13   8      365.07      404.06     35.54 o 
   3  13   8      460.37      436.83     56.15 o 
   4  13   8       17.73       30.55     15.38 o 
   5  13   8      619.54      647.31     47.52 o 
   6  13   8        3.14       13.41     14.64 o 
   7  13   8      129.07       98.55     16.43 o 
  -6  14   8       99.52       79.98     15.08 o 
  -5  14   8       75.77       69.24     11.70 o 
  -4  14   8        7.55       13.69      8.44 o 
  -3  14   8      130.50       98.70     14.58 o 
  -2  14   8      214.36      177.21     22.67 o 
  -1  14   8      846.13      796.49     92.47 o 
   0  14   8      163.12      153.41     17.43 o 
   1  14   8      819.61      901.92     56.61 o 
   2  14   8      222.73      225.02     22.41 o 
   3  14   8      164.63      140.60     19.27 o 
   4  14   8        8.52       16.40     10.69 o 
   5  14   8       64.78       48.89     10.82 o 
   6  14   8      118.95      105.03     17.29 o 
  -5  15   8        9.58       12.06      7.74 o 
  -4  15   8      107.25       95.93     16.30 o 
  -3  15   8       45.63       39.68     12.07 o 
  -2  15   8      132.00      120.25     17.91 o 
  -1  15   8      111.92      101.73     18.71 o 
   0  15   8     1758.80     1758.60     62.94 o 
   1  15   8      123.61      111.55     17.60 o 
   2  15   8      122.52      101.14     15.31 o 
   3  15   8       49.97       74.88     16.59 o 
   4  15   8       94.86      101.63     16.85 o 
   5  15   8       10.97       11.92      9.94 o 
  -4  16   8       72.37       60.91     16.46 o 
  -3  16   8      198.64      188.31     27.19 o 
  -2  16   8      347.61      345.93     41.13 o 
  -1  16   8        7.86        0.17     15.63 o 
   0  16   8       48.77       35.39     14.82 o 
   1  16   8        3.08        0.00     17.66 o 
   2  16   8      317.11      357.47     46.79 o 
   3  16   8      202.74      175.67     43.81 o 
   4  16   8       73.09       58.26     25.71 o 
  -2  17   8       69.61       58.09      9.91 o 
  -1  17   8       74.87       51.20     16.54 o 
   0  17   8      162.55      171.62     32.57 o 
   1  17   8       47.53       33.49     20.84 o 
   2  17   8       69.90       66.81     18.83 o 
   1   0   9      183.38      176.09     18.20 o 
   2   0   9      152.88       97.16      9.92 o 
   3   0   9       45.81       42.34      5.81 o 
   4   0   9     1079.74     1046.10     22.16 o 
   5   0   9      646.98      644.63     39.75 o 
   6   0   9     1423.32     1491.66     44.35 o 
   7   0   9      112.23       96.36     11.71 o 
   8   0   9      182.32      185.07     21.83 o 
   9   0   9      178.76      155.70     20.22 o 
  10   0   9      104.89      101.91     18.70 o 
 -10   1   9      250.07      193.66     26.88 o 
  -9   1   9      249.57      264.32     21.85 o 
  -8   1   9      344.65      339.26     34.67 o 
  -7   1   9     1424.61     1436.53     31.21 o 
  -6   1   9     1916.40     1990.46     37.11 o 
  -5   1   9     2174.99     2153.04     40.45 o 
  -4   1   9     1739.78     1838.24     31.76 o 
  -3   1   9     1422.35     1351.97     39.85 o 
  -2   1   9     5197.29     5438.77     71.95 o 
  -1   1   9     2559.97     2713.07     35.55 o 
   0   1   9       30.62       33.79      4.65 o 
   1   1   9     2220.58     2303.15     31.00 o 
   2   1   9     5299.08     5624.78     67.57 o 
   3   1   9     1602.25     1631.16     42.80 o 
   4   1   9     1615.69     1737.65     37.96 o 
   5   1   9     2074.83     2065.01     37.64 o 
   6   1   9     2056.65     2145.80     42.37 o 
   7   1   9     1436.39     1482.82     36.28 o 
   8   1   9      318.57      321.26     31.29 o 
   9   1   9      216.53      233.72     27.28 o 
  10   1   9      287.36      298.28     59.16 o 
 -10   2   9      174.74      176.85     18.15 o 
  -9   2   9      128.57      131.94     15.09 o 
  -8   2   9      282.97      275.11     25.47 o 
  -7   2   9      370.58      354.03     29.08 o 
  -6   2   9     1344.85     1374.60     33.80 o 
  -5   2   9      644.23      629.88     28.15 o 
  -4   2   9      380.97      405.66     21.45 o 
  -3   2   9     3723.64     3784.47     51.16 o 
  -2   2   9      222.34      209.24      9.93 o 
  -1   2   9      978.16      981.40     84.92 o 
   0   2   9     1011.90      867.41     20.32 o 
   2   2   9      222.31      228.33     20.18 o 
   3   2   9     3673.01     3709.52     55.80 o 
   4   2   9      377.45      405.78     28.12 o 
   5   2   9      678.59      681.44     26.94 o 
   6   2   9     1409.54     1380.44     28.95 o 
   7   2   9      358.64      333.54     25.01 o 
   8   2   9      305.81      281.69     28.86 o 
   9   2   9      136.81      127.94     23.27 o 
  10   2   9      144.06      161.88     18.06 o 
 -10   3   9       68.81       66.38     12.76 o 
  -9   3   9       79.03       67.56     13.26 o 
  -8   3   9       19.71       23.42      9.68 o 
  -7   3   9     1104.42     1131.39     38.90 o 
  -6   3   9     1018.94     1042.37     30.21 o 
  -5   3   9     1505.34     1473.19     36.34 o 
  -4   3   9      191.10      218.83     16.41 o 
  -3   3   9     1788.02     1645.41     29.88 o 
  -2   3   9     3261.13     3376.06     40.93 o 
  -1   3   9     3798.31     4002.69     50.86 o 
   0   3   9     3147.40     3127.95     47.37 o 
   1   3   9     3769.28     4004.09     59.67 o 
   2   3   9     3092.42     3142.74     47.01 o 
   3   3   9     1780.15     1698.95     38.23 o 
   4   3   9      106.74      120.59     11.99 o 
   5   3   9     1618.61     1550.42     31.82 o 
   6   3   9      864.97      922.40     36.16 o 
   7   3   9     1120.23     1085.96     67.20 o 
   8   3   9        7.57        0.00     11.71 o 
   9   3   9       65.23       47.88     11.89 o 
  10   3   9       54.70       43.56     11.86 o 
 -10   4   9       68.92       57.10     17.91 o 
  -9   4   9       10.31       16.16      9.74 o 
  -8   4   9      183.45      162.96     20.58 o 
  -7   4   9       21.28       35.12      6.79 o 
  -6   4   9      171.33      178.40     15.05 o 
  -5   4   9       16.88       29.50      5.32 o 
  -4   4   9      544.45      584.90     20.96 o 
  -3   4   9      455.92      495.78     18.51 o 
  -2   4   9     1888.59     1904.86     28.72 o 
  -1   4   9     2968.33     3037.25     49.26 o 
   0   4   9      850.00      772.32     29.19 o 
   1   4   9     2889.16     2921.31     45.79 o 
   2   4   9     1926.77     1938.86     36.92 o 
   3   4   9      436.51      523.11     36.86 o 
   4   4   9      616.31      615.75     37.31 o 
   5   4   9       37.33       50.64      8.38 o 
   6   4   9       98.54       93.59     11.55 o 
   7   4   9        4.77        5.94      8.96 o 
   8   4   9      132.84      139.32     16.33 o 
   9   4   9       11.29        4.72     14.02 o 
  10   4   9       73.30       60.64     13.22 o 
  -9   5   9      244.82      216.80     25.10 o 
  -8   5   9      234.20      207.07     20.00 o 
  -7   5   9      564.00      531.04     43.63 o 
  -6   5   9     1428.95     1461.20     33.49 o 
  -5   5   9      121.64       97.21      9.38 o 
  -4   5   9      265.20      276.53     22.76 o 
  -3   5   9      238.40      261.74     12.93 o 
  -2   5   9     7028.93     7353.10     65.23 o 
  -1   5   9     1845.34     1792.71     37.19 o 
   0   5   9     1942.91     1909.45     54.08 o 
   1   5   9     1837.92     1863.40     35.79 o 
   2   5   9     7047.99     7299.64     88.37 o 
   3   5   9      287.59      291.15     26.42 o 
   4   5   9      272.53      280.20     28.53 o 
   5   5   9      195.49      189.01     19.13 o 
   6   5   9     1364.71     1362.38     34.82 o 
   7   5   9      553.60      527.01     31.95 o 
   8   5   9      226.84      210.83     20.57 o 
   9   5   9      210.51      234.14     33.55 o 
  -9   6   9       45.74       32.70     10.35 o 
  -8   6   9      135.10      141.85     15.01 o 
  -7   6   9      605.63      587.94     41.12 o 
  -6   6   9      508.46      484.93     29.72 o 
  -5   6   9      170.18      185.71     15.81 o 
  -4   6   9       22.97       19.97      4.55 o 
  -3   6   9      135.12      128.56     10.23 o 
  -2   6   9      751.17      677.51     29.83 o 
  -1   6   9     1110.02     1112.29     27.11 o 
   0   6   9       18.77       12.77      6.15 o 
   1   6   9     1058.89     1005.98     34.26 o 
   2   6   9      706.46      684.53     28.45 o 
   3   6   9      186.49      194.04     19.21 o 
   4   6   9       18.74        8.54      7.89 o 
   5   6   9      149.96      162.25     15.94 o 
   6   6   9      599.33      537.10     65.66 o 
   7   6   9      644.58      682.59     65.98 o 
   8   6   9      162.94      167.75     18.04 o 
   9   6   9       63.52       61.68     14.70 o 
  -9   7   9       57.35       67.90     17.43 o 
  -8   7   9      144.63      108.41     13.93 o 
  -7   7   9      946.21      936.55     68.80 o 
  -6   7   9      630.81      623.58     35.94 o 
  -5   7   9      486.35      467.75     28.18 o 
  -4   7   9       30.37       39.54      5.24 o 
  -3   7   9     1964.98     1973.96     34.57 o 
  -2   7   9      221.58      202.81     18.58 o 
  -1   7   9     1563.83     1517.32     32.58 o 
   0   7   9      544.29      561.50     27.47 o 
   1   7   9     1556.08     1509.60     33.50 o 
   2   7   9      190.56      196.08     19.47 o 
   3   7   9     2056.46     2042.99     34.59 o 
   4   7   9        6.39       21.45     10.32 o 
   5   7   9      455.30      445.24     36.44 o 
   6   7   9      633.40      661.20     63.40 o 
   7   7   9      936.89      894.23     56.24 o 
   8   7   9      134.35      133.25     15.40 o 
   9   7   9       50.45       77.28     16.97 o 
  -9   8   9        4.82       10.00     17.89 o 
  -8   8   9      283.12      258.47     31.12 o 
  -7   8   9      278.53      269.59     20.99 o 
  -6   8   9      832.17      804.01     35.27 o 
  -5   8   9       21.42       19.36      3.74 o 
  -4   8   9      463.13      454.24     24.23 o 
  -3   8   9     1996.96     1989.37     28.45 o 
  -2   8   9       75.86       72.56      9.77 o 
  -1   8   9       40.96       34.93      7.13 o 
   0   8   9        4.34        0.00     10.24 o 
   1   8   9       14.56       14.44      8.38 o 
   2   8   9       90.97      110.15     11.98 o 
   3   8   9     2082.02     2081.00     40.79 o 
   4   8   9      483.02      465.95     28.88 o 
   5   8   9       23.76       21.55      7.70 o 
   6   8   9      803.81      868.86     47.30 o 
   7   8   9      303.66      322.89     25.03 o 
   8   8   9      269.77      242.80     23.96 o 
   9   8   9        3.66        5.52      9.54 o 
  -8   9   9      133.78      144.03     25.09 o 
  -7   9   9       63.40       54.27      7.80 o 
  -6   9   9     1232.35     1220.47     51.23 o 
  -5   9   9      568.56      553.57     26.37 o 
  -4   9   9      695.82      658.81     37.38 o 
  -3   9   9      415.01      393.21     21.43 o 
  -2   9   9     2865.26     3006.45     69.67 o 
  -1   9   9      152.35      150.55     16.12 o 
   0   9   9      363.23      340.86     25.05 o 
   1   9   9       88.56       78.41     17.12 o 
   2   9   9     2759.50     2998.48    125.21 o 
   3   9   9      399.77      405.95     33.06 o 
   4   9   9      704.35      649.24     66.07 o 
   5   9   9      550.58      516.82     55.22 o 
   6   9   9     1167.87     1103.10     45.65 o 
   7   9   9       61.74       56.84     11.28 o 
   8   9   9      113.95      114.28     14.55 o 
  -8  10   9       35.77       38.89     10.58 o 
  -7  10   9       93.76       76.46     13.87 o 
  -6  10   9      485.49      440.44     44.53 o 
  -5  10   9      104.76      108.51     11.86 o 
  -4  10   9      164.51      166.83     14.51 o 
  -3  10   9       41.69       36.82      5.52 o 
  -2  10   9      417.52      431.27     45.64 o 
  -1  10   9     1766.85     1942.43     45.64 o 
   0  10   9      657.40      707.99     40.39 o 
   1  10   9     1845.86     1981.76     48.52 o 
   2  10   9      422.02      443.09     31.52 o 
   3  10   9       28.46       33.48     16.62 o 
   4  10   9      201.22      191.46     15.58 o 
   5  10   9      139.35      122.20     13.38 o 
   6  10   9      431.00      424.69     34.73 o 
   7  10   9       84.69       79.50     13.87 o 
   8  10   9       49.19       57.22     12.16 o 
  -8  11   9       88.85       73.25     20.11 o 
  -7  11   9      147.90      125.45     15.70 o 
  -6  11   9       88.47       76.73     11.88 o 
  -5  11   9      158.21      156.05     18.09 o 
  -4  11   9      167.80      192.09     21.74 o 
  -3  11   9      637.54      679.78     50.77 o 
  -2  11   9      538.05      572.08     34.96 o 
  -1  11   9     1436.77     1542.43     50.57 o 
   0  11   9      142.55      124.35     15.67 o 
   1  11   9     1338.16     1441.56     54.93 o 
   2  11   9      495.57      570.80     47.51 o 
   3  11   9      707.56      751.65     43.44 o 
   4  11   9      234.76      269.33     24.96 o 
   5  11   9      113.71      136.02     17.61 o 
   6  11   9      110.11      104.38     16.70 o 
   7  11   9      141.92      120.16     18.29 o 
   8  11   9       64.53       49.50     25.40 o 
  -7  12   9       28.41       57.84     16.97 o 
  -6  12   9       34.05       32.94     10.96 o 
  -5  12   9      128.10      132.14     19.30 o 
  -4  12   9      209.77      195.95     21.48 o 
  -3  12   9      664.74      672.49     37.06 o 
  -2  12   9      146.20      133.14     18.05 o 
  -1  12   9      408.46      418.52     32.07 o 
   0  12   9       34.69       35.82     10.83 o 
   1  12   9      408.68      420.86     31.52 o 
   2  12   9      136.19      119.05     17.38 o 
   3  12   9      780.37      869.74     59.94 o 
   4  12   9      167.31      162.84     20.26 o 
   5  12   9      147.08      157.58     24.69 o 
   6  12   9       51.17       49.89     12.07 o 
   7  12   9       55.88       47.15     14.90 o 
  -6  13   9      146.36      109.30     16.66 o 
  -5  13   9       57.19       29.16     11.19 o 
  -4  13   9       54.09       40.80     10.86 o 
  -3  13   9      236.78      237.17     23.97 o 
  -2  13   9      309.29      310.02     23.87 o 
  -1  13   9       28.39       36.25     11.10 o 
   0  13   9      875.23      910.53     98.68 o 
   1  13   9       45.60       54.96     13.81 o 
   2  13   9      281.42      279.70     32.17 o 
   3  13   9      211.60      197.78     24.20 o 
   4  13   9       68.82       70.18     15.32 o 
   5  13   9       60.12       57.40     11.01 o 
   6  13   9      131.27      121.58     20.29 o 
  -6  14   9       69.44       55.34     10.47 o 
  -5  14   9       26.02       25.87      9.88 o 
  -4  14   9      170.57      187.15     21.07 o 
  -3  14   9        8.61       24.29      8.33 o 
  -2  14   9       39.81       34.39     14.27 o 
  -1  14   9      235.18      251.74     27.06 o 
   0  14   9      207.50      178.86     24.06 o 
   1  14   9      211.92      217.73     23.96 o 
   2  14   9       24.22       31.63     10.64 o 
   3  14   9       13.09        4.34     11.21 o 
   4  14   9      174.48      217.42     23.42 o 
   5  14   9       39.03       46.66     11.56 o 
   6  14   9       49.33       37.62     11.90 o 
  -5  15   9      170.62      103.52     16.29 o 
  -4  15   9       69.14       82.27     16.08 o 
  -3  15   9       30.09       47.02     15.87 o 
  -2  15   9      174.71      138.23     18.98 o 
  -1  15   9       28.74       28.34     11.81 o 
   0  15   9      132.65      108.91     17.32 o 
   1  15   9       18.13       15.21     11.69 o 
   2  15   9      170.20      152.56     19.03 o 
   3  15   9       41.86       53.89     16.56 o 
   4  15   9       59.19       75.60     14.94 o 
   5  15   9      170.04      153.13     28.50 o 
  -3  16   9       10.76       10.35     12.90 o 
  -2  16   9       19.95       23.21     10.13 o 
  -1  16   9      113.75      141.71     17.89 o 
   0  16   9        3.98        2.38     11.34 o 
   1  16   9      138.60      140.77     20.30 o 
   2  16   9       41.69       58.55     12.66 o 
   3  16   9       19.66       28.73     11.08 o 
  -1  17   9        9.94       14.79     15.68 o 
   0  17   9      135.17      124.09     24.46 o 
   1  17   9       10.96       17.08     12.19 o 
   0   0  10        5.99        7.69      4.20 o 
   1   0  10      408.03      432.53     16.31 o 
   2   0  10      401.29      389.22     21.28 o 
   3   0  10     1159.71     1138.66     29.12 o 
   4   0  10        6.51       22.98      7.12 o 
   5   0  10      195.50      180.37     16.96 o 
   6   0  10      681.41      734.50     45.38 o 
   7   0  10     2342.17     2540.06     45.80 o 
   8   0  10      140.68      145.26     18.47 o 
   9   0  10       26.84       23.14      9.36 o 
  10   0  10       45.49       25.31     16.73 o 
 -10   1  10      125.16      124.98     21.64 o 
  -9   1  10       28.92       36.08     10.06 o 
  -8   1  10       88.49      105.21     18.66 o 
  -7   1  10      562.27      498.04     46.59 o 
  -6   1  10     1070.68     1152.75     36.71 o 
  -5   1  10      255.07      231.95     16.63 o 
  -4   1  10       60.52       57.89      7.84 o 
  -3   1  10     1621.26     1814.22     34.06 o 
  -2   1  10     1276.45     1167.71     24.43 o 
  -1   1  10      208.99      191.85     16.38 o 
   0   1  10     1026.61     1001.38     22.62 o 
   1   1  10      324.98      295.24     13.27 o 
   2   1  10     1311.14     1248.13     23.28 o 
   3   1  10     1589.16     1804.31     36.06 o 
   4   1  10      126.94      139.37     12.76 o 
   5   1  10      266.34      263.43     17.90 o 
   6   1  10     1049.76     1086.52     32.43 o 
   7   1  10      619.36      589.68     36.88 o 
   8   1  10      105.59       90.24     12.28 o 
   9   1  10       25.94       26.96     14.41 o 
  10   1  10      122.22      102.94     17.79 o 
 -10   2  10       25.73       22.28      9.38 o 
  -9   2  10       13.63       18.04      9.66 o 
  -8   2  10       12.16       22.92      6.71 o 
  -7   2  10      436.39      481.61     42.26 o 
  -6   2  10     1147.67     1228.45     29.69 o 
  -5   2  10      416.54      432.11     26.59 o 
  -4   2  10      241.81      259.66     15.71 o 
  -3   2  10       25.88       25.62      4.81 o 
  -2   2  10     2400.82     2430.99     41.34 o 
  -1   2  10      215.57      226.01     15.46 o 
   0   2  10      232.71      309.95     24.27 o 
   1   2  10      146.39      126.54     12.38 o 
   2   2  10     2449.13     2590.42     46.22 o 
   3   2  10       44.41       46.18      8.25 o 
   4   2  10      219.60      213.29     16.17 o 
   5   2  10      575.83      654.05     39.13 o 
   6   2  10     1039.00     1090.96     32.35 o 
   7   2  10      416.78      471.22     45.46 o 
   8   2  10       19.66       17.96      7.65 o 
   9   2  10        2.96       13.59     11.06 o 
  10   2  10       15.41       23.32     12.61 o 
  -9   3  10       17.77       18.77      8.83 o 
  -8   3  10      426.18      442.74     52.25 o 
  -7   3  10      234.47      243.19     20.36 o 
  -6   3  10      646.25      641.90     30.54 o 
  -5   3  10      331.63      344.24     19.87 o 
  -4   3  10      278.33      297.27     27.57 o 
  -3   3  10      754.24      739.80     32.07 o 
  -2   3  10     5719.87     6058.31     76.14 o 
  -1   3  10      919.78      839.27     23.29 o 
   0   3  10        2.79       11.03      7.49 o 
   1   3  10      749.53      703.02     26.30 o 
   2   3  10     5764.53     6134.70     84.55 o 
   3   3  10      782.35      839.37     46.42 o 
   4   3  10      295.08      337.69     32.49 o 
   5   3  10      225.77      219.12     17.24 o 
   6   3  10      642.44      633.78     31.16 o 
   7   3  10      267.61      238.29     22.65 o 
   8   3  10      341.71      353.38     36.23 o 
   9   3  10        9.58       10.73      9.15 o 
  -9   4  10       48.43       37.99      7.16 o 
  -8   4  10      190.32      161.26     19.62 o 
  -7   4  10      583.20      637.10     32.32 o 
  -6   4  10      298.86      281.81     17.58 o 
  -5   4  10       44.37       46.58      7.31 o 
  -4   4  10      376.17      366.40     24.32 o 
  -3   4  10      287.38      290.67     19.44 o 
  -2   4  10     1021.48     1034.24     33.13 o 
  -1   4  10     2355.72     2325.29     41.12 o 
   0   4  10       18.21       24.79     10.11 o 
   1   4  10     2533.08     2567.97     47.51 o 
   2   4  10      853.37      887.08     37.95 o 
   3   4  10      387.46      398.99     25.07 o 
   4   4  10      276.78      270.38     25.57 o 
   5   4  10       75.58       63.86     11.01 o 
   6   4  10      347.37      336.05     27.82 o 
   7   4  10      649.15      679.85     42.97 o 
   8   4  10      237.15      220.53     27.28 o 
   9   4  10       49.23       34.01     10.70 o 
  -9   5  10      101.44      111.00     13.75 o 
  -8   5  10       13.07       25.42      7.08 o 
  -7   5  10     1044.64      957.70     34.78 o 
  -6   5  10      112.18      112.66      9.67 o 
  -5   5  10      577.49      578.74     38.95 o 
  -4   5  10      416.35      401.49     21.98 o 
  -3   5  10     1036.40     1136.00     26.22 o 
  -2   5  10      206.25      214.01     24.29 o 
  -1   5  10      971.04      997.72     25.42 o 
   0   5  10     1626.95     1696.06     54.17 o 
   1   5  10      958.26     1008.26     35.32 o 
   2   5  10      203.17      199.36     22.89 o 
   3   5  10      911.51      943.54     32.52 o 
   4   5  10      501.17      482.75     36.81 o 
   5   5  10      581.45      538.79     45.40 o 
   6   5  10      116.49      112.02     12.27 o 
   7   5  10     1090.03      998.59     45.78 o 
   8   5  10       15.82       20.57     11.33 o 
   9   5  10      118.24      113.47     18.81 o 
  -9   6  10       23.91       25.67     12.32 o 
  -8   6  10      280.10      277.13     30.82 o 
  -7   6  10       78.54       89.34     10.18 o 
  -6   6  10      329.22      377.60     25.33 o 
  -5   6  10        6.68       15.14      4.17 o 
  -4   6  10      489.12      462.72     29.74 o 
  -3   6  10      583.89      570.04     23.26 o 
  -2   6  10      313.65      284.09     19.76 o 
  -1   6  10      724.36      722.78     29.74 o 
   0   6  10      198.56      226.01     18.55 o 
   1   6  10      741.70      772.57     37.14 o 
   2   6  10      313.97      299.00     22.35 o 
   3   6  10      702.48      747.19     32.11 o 
   4   6  10      427.82      424.39     32.14 o 
   5   6  10        4.79        4.66     10.22 o 
   6   6  10      302.80      351.60     35.52 o 
   7   6  10       82.08       81.67     11.54 o 
   8   6  10      249.21      204.16     24.05 o 
   9   6  10       33.40       40.84     13.59 o 
  -9   7  10      153.74      134.48     21.60 o 
  -8   7  10      129.27       94.07     11.64 o 
  -7   7  10      101.91       95.32      9.59 o 
  -6   7  10      657.63      691.02     37.47 o 
  -5   7  10      228.46      191.12     16.12 o 
  -4   7  10      582.46      594.31     31.94 o 
  -3   7  10      273.92      294.36     25.10 o 
  -2   7  10     2216.32     2282.50     43.11 o 
  -1   7  10      295.34      319.10     26.05 o 
   0   7  10       67.65       64.41     11.19 o 
   1   7  10      203.76      238.68     23.30 o 
   2   7  10     2340.83     2372.12     47.14 o 
   3   7  10      236.36      240.64     25.38 o 
   4   7  10      575.55      582.85     67.80 o 
   5   7  10      234.05      224.83     24.25 o 
   6   7  10      565.89      591.48     70.54 o 
   7   7  10       86.01       69.54      9.91 o 
   8   7  10      162.09      162.78     17.52 o 
   9   7  10      128.08      121.18     23.65 o 
  -8   8  10       75.65       78.32     15.08 o 
  -7   8  10       86.73       79.08     10.90 o 
  -6   8  10      382.22      360.04     26.87 o 
  -5   8  10      287.40      271.59     21.02 o 
  -4   8  10      681.43      677.74     26.09 o 
  -3   8  10       76.07       79.09      7.47 o 
  -2   8  10      116.89      108.39     17.39 o 
  -1   8  10      720.78      694.73     23.70 o 
   0   8  10      306.58      330.14     23.64 o 
   1   8  10      896.85      902.85     41.23 o 
   2   8  10      202.96      163.93     18.47 o 
   3   8  10       59.18       51.53     12.74 o 
   4   8  10      771.78      828.20     47.09 o 
   5   8  10      242.80      246.62     21.02 o 
   6   8  10      374.55      386.78     49.19 o 
   7   8  10       96.72       86.94     15.21 o 
   8   8  10      107.07       70.17     12.90 o 
  -8   9  10      128.64       96.79     26.01 o 
  -7   9  10      126.71      125.17     14.82 o 
  -6   9  10       17.14       22.35      7.21 o 
  -5   9  10      571.51      514.80     35.33 o 
  -4   9  10      235.09      229.80     18.32 o 
  -3   9  10      914.17      873.61     31.94 o 
  -2   9  10      253.18      232.63     22.95 o 
  -1   9  10      469.92      470.03     37.18 o 
   0   9  10       55.08       43.97     26.74 o 
   1   9  10      349.77      318.50     30.89 o 
   2   9  10      225.65      205.85     18.74 o 
   3   9  10      967.24     1104.01     63.98 o 
   4   9  10      174.73      156.97     24.98 o 
   5   9  10      543.86      574.75     42.31 o 
   6   9  10       19.35       24.04      9.54 o 
   7   9  10      129.10      148.09     21.23 o 
   8   9  10       92.86      106.36     22.32 o 
  -8  10  10       25.04       23.46     15.37 o 
  -7  10  10       56.70       68.80     14.81 o 
  -6  10  10      211.21      198.72     21.70 o 
  -5  10  10      311.34      297.38     27.95 o 
  -4  10  10       75.63       58.44      8.75 o 
  -3  10  10      683.56      645.86     76.22 o 
  -2  10  10       92.66      117.89     16.54 o 
  -1  10  10      117.32      130.89     15.33 o 
   0  10  10      139.67      134.88     20.75 o 
   1  10  10       73.22       70.11     17.35 o 
   2  10  10      111.57      141.10     15.94 o 
   3  10  10      632.79      655.22     44.97 o 
   4  10  10       77.44       73.48     10.77 o 
   5  10  10      300.61      313.71     29.72 o 
   6  10  10      224.28      228.96     27.87 o 
   7  10  10       50.28       24.99     10.22 o 
   8  10  10       36.28       57.89     22.46 o 
  -7  11  10       63.39       60.06     17.34 o 
  -6  11  10      225.69      176.96     22.92 o 
  -5  11  10       21.73       19.87     10.47 o 
  -4  11  10      109.29      101.41     12.58 o 
  -3  11  10       73.26       87.02     14.69 o 
  -2  11  10      307.06      318.77     35.40 o 
  -1  11  10      455.99      411.59     29.73 o 
   0  11  10        7.56        5.11     14.74 o 
   1  11  10      462.64      463.65     60.96 o 
   2  11  10      293.16      276.00     25.48 o 
   3  11  10       51.26       62.70     16.91 o 
   4  11  10       75.35       64.70     12.99 o 
   5  11  10       19.32       26.92     10.98 o 
   6  11  10      191.77      178.32     23.11 o 
   7  11  10       78.51       36.16     12.40 o 
  -6  12  10       33.47       31.73      8.14 o 
  -5  12  10       40.98       38.17     10.42 o 
  -4  12  10      174.88      173.03     21.37 o 
  -3  12  10      240.05      244.77     28.72 o 
  -2  12  10      433.53      460.45     40.27 o 
  -1  12  10      291.26      300.22     32.89 o 
   0  12  10      960.50     1224.25     93.09 o 
   1  12  10      285.47      271.39     30.92 o 
   2  12  10      465.36      486.79     34.49 o 
   3  12  10      200.04      209.33     25.44 o 
   4  12  10      204.38      210.58     24.97 o 
   5  12  10       45.59       48.28     11.68 o 
   6  12  10       23.60       38.41     13.38 o 
  -6  13  10      122.70      139.79     17.40 o 
  -5  13  10       36.02       18.94     10.12 o 
  -4  13  10       30.49       22.38      8.33 o 
  -3  13  10      162.07      171.66     21.07 o 
  -2  13  10      371.13      361.61     38.69 o 
  -1  13  10      466.04      436.20     35.84 o 
   0  13  10      528.95      586.69     50.32 o 
   1  13  10      400.89      369.96     29.32 o 
   2  13  10      363.36      416.73     34.69 o 
   3  13  10      170.97      157.86     23.13 o 
   4  13  10       23.53       16.30     10.69 o 
   5  13  10       27.55       39.17     12.57 o 
   6  13  10      103.95       77.55     18.34 o 
  -5  14  10       74.32       57.44     11.41 o 
  -4  14  10       23.58       35.66     11.98 o 
  -3  14  10       66.84       88.48     16.16 o 
  -2  14  10       51.54       64.00     13.45 o 
  -1  14  10       94.18       76.11     14.62 o 
   0  14  10       27.38       31.97     17.44 o 
   1  14  10       78.75       77.01     16.32 o 
   2  14  10       51.86       37.54     11.39 o 
   3  14  10       74.51       56.42     20.50 o 
   4  14  10       14.81        9.00     10.16 o 
   5  14  10       53.84       45.93     15.86 o 
  -4  15  10       18.28       20.36      7.34 o 
  -3  15  10      150.59      180.68     26.35 o 
  -2  15  10       21.56       22.63      9.64 o 
  -1  15  10       14.00       16.42      8.99 o 
   0  15  10       88.37       76.94     18.55 o 
   1  15  10        6.19        6.34     11.34 o 
   2  15  10       17.85       16.25     15.41 o 
   3  15  10      137.19      148.63     21.36 o 
   4  15  10       28.84        8.39     15.36 o 
  -2  16  10       98.59       74.42     16.23 o 
  -1  16  10      110.16      108.75     21.23 o 
   0  16  10        1.51        0.00     13.12 o 
   1  16  10      136.70      129.78     19.05 o 
   2  16  10       85.77       97.60     19.95 o 
   1   0  11       11.08       10.69      4.62 o 
   2   0  11      377.67      347.41     25.03 o 
   3   0  11      180.26      192.74     15.95 o 
   4   0  11     2185.22     2232.56     37.86 o 
   5   0  11      192.62      192.95     18.02 o 
   6   0  11     1007.57     1093.99     46.74 o 
   7   0  11      528.46      552.95     36.06 o 
   8   0  11      112.12      103.87     12.81 o 
   9   0  11       15.94       23.79     11.30 o 
  -9   1  11       59.21       63.44     18.49 o 
  -8   1  11      454.67      403.13     35.10 o 
  -7   1  11      126.68      141.26     15.91 o 
  -6   1  11       68.15       68.25     13.47 o 
  -5   1  11      181.34      140.59     12.62 o 
  -4   1  11      588.26      552.97     24.35 o 
  -3   1  11      668.09      677.98     22.83 o 
  -2   1  11     1285.05     1247.02     27.92 o 
  -1   1  11      588.21      602.51     16.14 o 
   0   1  11       70.47       80.45      6.47 o 
   1   1  11      483.63      511.19     17.37 o 
   2   1  11     1025.26     1016.27     24.29 o 
   3   1  11      831.16      812.51     32.19 o 
   4   1  11      563.69      536.36     33.87 o 
   5   1  11      167.60      156.84     14.98 o 
   6   1  11      116.57      125.26     11.17 o 
   7   1  11      129.04      134.12     11.32 o 
   8   1  11      363.89      347.47     35.68 o 
   9   1  11       34.84       49.33     12.21 o 
  -9   2  11        6.11       11.52      7.48 o 
  -8   2  11      206.67      212.97     20.25 o 
  -7   2  11       91.75       68.18      9.27 o 
  -6   2  11       73.83       71.25      8.42 o 
  -5   2  11      233.66      218.47     18.84 o 
  -4   2  11      182.51      169.36     13.39 o 
  -3   2  11     1339.87     1351.95     29.22 o 
  -2   2  11      421.78      420.85     28.78 o 
  -1   2  11      515.01      537.07     24.64 o 
   0   2  11       87.72       66.68      9.92 o 
   1   2  11      529.40      526.66     34.29 o 
   2   2  11      443.28      493.87     32.00 o 
   3   2  11     1208.28     1232.45     32.19 o 
   4   2  11      279.99      273.33     23.75 o 
   5   2  11      267.57      258.60     22.98 o 
   6   2  11       60.22       57.26      8.92 o 
   7   2  11       71.24       68.28     10.01 o 
   8   2  11      251.02      239.94     38.86 o 
   9   2  11        6.47        4.70     10.79 o 
  -9   3  11       46.99       38.05      9.32 o 
  -8   3  11       19.40       23.69      7.40 o 
  -7   3  11        9.70       11.52      6.35 o 
  -6   3  11      302.94      298.85     21.82 o 
  -5   3  11       79.84       78.50      9.15 o 
  -4   3  11       21.91       22.60      4.95 o 
  -3   3  11     1036.73      960.29     24.95 o 
  -2   3  11      662.57      717.15     47.84 o 
  -1   3  11      267.08      319.63     24.02 o 
   0   3  11      197.30      194.00     17.88 o 
   1   3  11      329.27      366.63     20.06 o 
   2   3  11      578.92      585.66     32.49 o 
   3   3  11     1013.24      940.44     37.36 o 
   4   3  11       11.07       21.18     11.90 o 
   5   3  11       98.37      106.95     10.68 o 
   6   3  11      335.49      325.82     26.43 o 
   7   3  11       39.09       41.11      6.97 o 
   8   3  11       32.67       35.16      7.96 o 
   9   3  11       31.45       33.88      9.95 o 
  -9   4  11       29.50       37.98     18.19 o 
  -8   4  11      177.51      163.65     19.45 o 
  -7   4  11      695.74      724.97     31.56 o 
  -6   4  11      259.08      260.89     21.01 o 
  -5   4  11      100.20       92.38     12.19 o 
  -4   4  11      135.19      143.91     12.06 o 
  -3   4  11      193.46      206.28     15.62 o 
  -2   4  11     2131.51     2182.88     51.38 o 
  -1   4  11     1509.41     1477.32     35.15 o 
   0   4  11      183.65      172.32     18.35 o 
   1   4  11     1258.27     1213.64     48.73 o 
   2   4  11     2113.72     2189.43     45.23 o 
   3   4  11      160.75      216.13     19.03 o 
   4   4  11      193.12      207.52     21.65 o 
   5   4  11       50.98       41.00      6.09 o 
   6   4  11      318.61      334.54     28.83 o 
   7   4  11      709.03      731.39     48.48 o 
   8   4  11      147.79      122.89     16.22 o 
   9   4  11       53.15       40.05     11.05 o 
  -9   5  11       36.99       46.80     16.95 o 
  -8   5  11      107.86       76.59     13.07 o 
  -7   5  11       45.09       47.82      7.93 o 
  -6   5  11       52.86       49.38      7.50 o 
  -5   5  11      183.53      179.49     14.61 o 
  -4   5  11      464.52      455.64     20.07 o 
  -3   5  11      617.81      550.56     51.13 o 
  -2   5  11      566.52      576.59     64.28 o 
  -1   5  11      175.78      179.67     17.44 o 
   0   5  11       31.72       13.62      7.67 o 
   1   5  11      237.16      238.34     18.43 o 
   2   5  11      435.93      462.96     30.20 o 
   3   5  11      634.12      602.67     32.20 o 
   4   5  11      377.10      361.09     24.63 o 
   5   5  11      142.11      153.71     16.16 o 
   6   5  11       50.68       48.66     14.88 o 
   7   5  11       45.16       37.29      7.69 o 
   8   5  11      125.57      120.42     19.35 o 
   9   5  11       51.65       57.34     19.54 o 
  -8   6  11      171.28      157.67     19.30 o 
  -7   6  11      755.97      682.21     70.54 o 
  -6   6  11      177.33      187.89     17.53 o 
  -5   6  11      727.71      747.68     35.15 o 
  -4   6  11       74.43       64.96      7.29 o 
  -3   6  11      190.11      170.72     14.19 o 
  -2   6  11     1377.19     1489.19     39.67 o 
  -1   6  11      108.01      126.49     13.32 o 
   0   6  11     1035.13      971.22     35.61 o 
   1   6  11      179.34      210.89     19.81 o 
   2   6  11     1441.32     1447.66     31.63 o 
   3   6  11      211.59      167.13     22.67 o 
   4   6  11       96.80       94.31     13.34 o 
   5   6  11      608.39      628.85     64.50 o 
   6   6  11      139.82      145.41     19.52 o 
   7   6  11      767.91      721.56     35.54 o 
   8   6  11      214.79      178.31     22.97 o 
  -8   7  11       14.56       19.44     11.69 o 
  -7   7  11      311.61      285.76     24.00 o 
  -6   7  11      774.93      776.79     37.89 o 
  -5   7  11       37.87       42.26      6.89 o 
  -4   7  11      172.36      148.69     15.79 o 
  -3   7  11      727.28      772.60     35.87 o 
  -2   7  11      105.82      101.23     10.51 o 
  -1   7  11      107.70      133.29     14.66 o 
   0   7  11     1263.51     1271.97     45.61 o 
   1   7  11       93.63      105.41     12.17 o 
   2   7  11      128.14      134.11     15.18 o 
   3   7  11      672.98      688.48     39.60 o 
   4   7  11      127.55      101.59     11.84 o 
   5   7  11       39.45       43.41      8.45 o 
   6   7  11      739.73      769.22     39.98 o 
   7   7  11      239.01      243.63     28.64 o 
   8   7  11        5.67        6.28      8.35 o 
  -8   8  11       21.93       15.87     18.87 o 
  -7   8  11      602.64      548.36     60.61 o 
  -6   8  11      332.64      287.74     36.11 o 
  -5   8  11       63.65       73.54     11.57 o 
  -4   8  11       51.43       32.90      6.84 o 
  -3   8  11      498.21      502.91     24.66 o 
  -2   8  11      885.58      891.94     42.37 o 
  -1   8  11      309.00      294.02     27.12 o 
   0   8  11     1395.51     1362.65     42.02 o 
   1   8  11      313.79      297.63     38.12 o 
   2   8  11      883.77      975.95     43.11 o 
   3   8  11      541.76      550.42     56.40 o 
   4   8  11       80.30       77.35     14.37 o 
   5   8  11       49.64       54.50     12.61 o 
   6   8  11      312.97      282.02     36.72 o 
   7   8  11      642.13      594.58     68.91 o 
   8   8  11       33.82       42.78     12.42 o 
  -8   9  11       43.45       46.44     15.66 o 
  -7   9  11      211.22      170.83     21.56 o 
  -6   9  11      277.53      263.99     22.00 o 
  -5   9  11       71.75       66.17     10.68 o 
  -4   9  11       84.50      109.67     12.20 o 
  -3   9  11      103.27      107.64     13.49 o 
  -2   9  11     1145.90     1137.14     44.35 o 
  -1   9  11      128.49      134.19     15.56 o 
   0   9  11        0.59       15.55      7.94 o 
   1   9  11      119.14      145.92     19.05 o 
   2   9  11     1339.04     1252.06     54.29 o 
   3   9  11       78.75       81.24     13.25 o 
   4   9  11       91.21      105.36     14.87 o 
   5   9  11       41.94       55.70     14.09 o 
   6   9  11      316.66      348.13     27.19 o 
   7   9  11      223.83      192.52     22.18 o 
   8   9  11       53.87       29.22     29.94 o 
  -7  10  11       17.06       12.36     16.38 o 
  -6  10  11      205.87      205.52     20.09 o 
  -5  10  11      325.42      300.55     25.90 o 
  -4  10  11      143.41      176.09     17.65 o 
  -3  10  11       61.55       50.63     14.52 o 
  -2  10  11      873.18      896.58     97.91 o 
  -1  10  11       91.00       84.70     13.80 o 
   0  10  11      314.45      257.34     33.85 o 
   1  10  11       56.77       64.78     17.25 o 
   2  10  11      827.06      942.95     78.82 o 
   3  10  11       54.50       37.19     16.78 o 
   4  10  11      148.95      178.80     23.47 o 
   5  10  11      401.38      442.55     46.26 o 
   6  10  11      202.63      207.79     24.85 o 
   7  10  11       19.71       28.42     12.70 o 
  -7  11  11       62.43       76.86     44.30 o 
  -6  11  11       97.99       94.36     15.68 o 
  -5  11  11      106.89      131.44     19.73 o 
  -4  11  11      229.43      217.79     28.81 o 
  -3  11  11      192.34      185.05     22.33 o 
  -2  11  11      169.63      170.87     18.92 o 
  -1  11  11      399.84      413.37     45.05 o 
   0  11  11       28.15       15.62     12.06 o 
   1  11  11      366.75      455.12     40.97 o 
   2  11  11      177.05      212.68     22.59 o 
   3  11  11      162.39      199.38     22.19 o 
   4  11  11      212.85      194.72     23.39 o 
   5  11  11       84.60       65.73     12.89 o 
   6  11  11      120.34      126.27     16.54 o 
   7  11  11       55.79       47.84     12.17 o 
  -6  12  11       96.27       90.41     21.46 o 
  -5  12  11      111.31      134.76     25.17 o 
  -4  12  11       41.76       47.75      8.79 o 
  -3  12  11      179.22      233.44     28.32 o 
  -2  12  11       82.19       59.07     14.36 o 
  -1  12  11      379.55      383.62     38.85 o 
   0  12  11      114.91      141.65     20.77 o 
   1  12  11      401.35      401.63     32.11 o 
   2  12  11       67.26       68.26     15.72 o 
   3  12  11      210.65      258.60     33.24 o 
   4  12  11       25.53       28.17     11.28 o 
   5  12  11      107.82      107.83     19.36 o 
   6  12  11      110.93      101.66     18.34 o 
  -5  13  11       15.07        0.00     13.71 o 
  -4  13  11        0.31        8.03      8.07 o 
  -3  13  11      256.04      246.17     25.88 o 
  -2  13  11       70.55       61.83     14.48 o 
  -1  13  11       93.22       77.68     18.05 o 
   0  13  11      597.71      600.20     46.55 o 
   1  13  11      121.60      137.04     18.39 o 
   2  13  11       54.39       60.61     12.62 o 
   3  13  11      180.08      188.93     19.83 o 
   4  13  11        4.00       14.71      9.45 o 
   5  13  11       15.19       23.88     14.33 o 
  -4  14  11      162.64      133.73     17.33 o 
  -3  14  11       14.49        3.66     12.76 o 
  -2  14  11      102.71       95.53     16.38 o 
  -1  14  11      112.27      104.64     16.53 o 
   0  14  11      302.29      297.12     25.03 o 
   1  14  11       89.16       84.36     17.26 o 
   2  14  11      105.24       92.87     14.80 o 
   3  14  11       21.88       47.61     11.22 o 
   4  14  11      152.31      137.40     20.69 o 
  -3  15  11       26.30       26.54     12.28 o 
  -2  15  11        1.16        2.50     10.46 o 
  -1  15  11       37.29        5.00     14.87 o 
   0  15  11      130.09      112.95     17.57 o 
   1  15  11       37.49       44.21     21.34 o 
   2  15  11        3.27       16.62     18.84 o 
   3  15  11       27.12       36.79     12.70 o 
   0   0  12       68.36       67.77     13.70 o 
   1   0  12      185.00      181.00     10.93 o 
   2   0  12       99.92      113.65     11.67 o 
   3   0  12     1756.28     1687.13     33.55 o 
   4   0  12       79.46       58.71     12.28 o 
   5   0  12      130.91      150.86     13.01 o 
   6   0  12      965.53      985.04     45.64 o 
   7   0  12      656.72      643.13     45.05 o 
   8   0  12        0.97       15.77     12.28 o 
   9   0  12        6.33       18.66     11.72 o 
  -9   1  12        9.83       18.21      8.40 o 
  -8   1  12      167.25      189.03     23.06 o 
  -7   1  12      340.71      301.71     23.86 o 
  -6   1  12      379.81      343.94     25.43 o 
  -5   1  12      106.27       90.96      8.72 o 
  -4   1  12      438.45      439.38     28.71 o 
  -3   1  12      727.57      753.48     29.71 o 
  -2   1  12      890.39      918.70     30.28 o 
  -1   1  12      808.91      771.84     29.49 o 
   0   1  12        3.23       24.73      9.04 o 
   1   1  12      774.70      716.11     28.41 o 
   2   1  12      992.68     1012.96     28.72 o 
   3   1  12      677.77      779.43     32.51 o 
   4   1  12      406.66      449.99     27.49 o 
   5   1  12       86.93       70.15      8.76 o 
   6   1  12      425.95      375.15     36.27 o 
   7   1  12      366.85      327.57     27.43 o 
   8   1  12      152.41      189.19     24.92 o 
   9   1  12        9.98       21.02     10.44 o 
  -9   2  12      171.41      198.00     24.32 o 
  -8   2  12        7.00        8.35      5.46 o 
  -7   2  12      232.58      226.52     21.70 o 
  -6   2  12      716.70      650.43     61.37 o 
  -5   2  12      319.99      310.14     26.85 o 
  -4   2  12      181.53      143.84     13.09 o 
  -3   2  12        0.48        0.00     10.26 o 
  -2   2  12     2247.98     2173.87     35.94 o 
  -1   2  12      370.27      365.81     26.63 o 
   0   2  12      101.08       74.41     10.03 o 
   1   2  12      425.20      371.17     40.68 o 
   2   2  12     2339.68     2323.13     43.72 o 
   3   2  12        6.21       14.70      6.39 o 
   4   2  12      197.84      187.72     16.29 o 
   5   2  12      436.54      533.79     35.94 o 
   6   2  12      752.71      735.90     39.22 o 
   7   2  12      246.24      218.69     22.18 o 
   8   2  12       10.75        1.89     21.76 o 
   9   2  12      140.08      128.80     19.30 o 
  -9   3  12      110.47      100.83     20.61 o 
  -8   3  12      236.86      219.84     28.01 o 
  -7   3  12      172.82      165.68     17.15 o 
  -6   3  12      402.17      389.87     38.81 o 
  -5   3  12       58.30       57.23      8.47 o 
  -4   3  12      606.28      600.63     31.64 o 
  -3   3  12      235.48      245.38     20.41 o 
  -2   3  12      848.90      869.66     47.39 o 
  -1   3  12      367.43      389.48     33.95 o 
   0   3  12       95.41       97.27     11.35 o 
   1   3  12      333.88      332.64     32.03 o 
   2   3  12      991.87      991.38     29.72 o 
   3   3  12      210.20      182.02     15.79 o 
   4   3  12      702.42      683.51     34.35 o 
   5   3  12       34.68       32.07      5.95 o 
   6   3  12      467.40      445.98     45.96 o 
   7   3  12      187.79      196.66     20.19 o 
   8   3  12      216.42      212.14     30.28 o 
   9   3  12      100.98      110.32     19.15 o 
  -8   4  12       28.82       12.64      8.17 o 
  -7   4  12       79.23       80.19     11.22 o 
  -6   4  12       92.18       93.51     11.41 o 
  -5   4  12      284.44      290.70     27.68 o 
  -4   4  12       28.31       36.87      7.52 o 
  -3   4  12      417.67      427.34     21.98 o 
  -2   4  12     1853.03     1858.43     41.77 o 
  -1   4  12     1957.16     2002.75     38.35 o 
   0   4  12     1249.12     1414.40     42.76 o 
   1   4  12     1910.07     2028.61     37.91 o 
   2   4  12     1833.88     1787.07     53.02 o 
   3   4  12      340.66      369.08     28.01 o 
   4   4  12        7.63       14.14      9.14 o 
   5   4  12      341.95      326.36     31.76 o 
   6   4  12      107.48      135.87     13.73 o 
   7   4  12       54.00       49.83      9.76 o 
   8   4  12       44.37       46.07      8.61 o 
  -8   5  12        3.90        9.11     15.87 o 
  -7   5  12      198.70      200.71     16.09 o 
  -6   5  12       54.86       46.53      7.89 o 
  -5   5  12       26.62       36.35      6.92 o 
  -4   5  12      125.76      156.14     15.61 o 
  -3   5  12     1651.69     1872.75     45.81 o 
  -2   5  12      124.39      130.60     16.93 o 
  -1   5  12     1347.39     1301.36     39.21 o 
   0   5  12     3035.98     3196.35     89.52 o 
   1   5  12     1418.25     1434.85     54.60 o 
   2   5  12      128.05      127.08     13.78 o 
   3   5  12     1572.86     1711.11     47.22 o 
   4   5  12      121.35      121.90     12.51 o 
   5   5  12       23.43       37.33      9.62 o 
   6   5  12       41.94       54.85     14.06 o 
   7   5  12      121.55      124.78     16.11 o 
   8   5  12        9.68       35.07     13.35 o 
  -8   6  12      214.19      205.94     26.10 o 
  -7   6  12      264.25      234.63     23.82 o 
  -6   6  12      116.38      136.65     14.87 o 
  -5   6  12      508.01      547.14     29.01 o 
  -4   6  12      284.57      290.86     33.06 o 
  -3   6  12      108.69      114.79     13.17 o 
  -2   6  12      262.24      254.41     27.37 o 
  -1   6  12      689.30      705.65     39.32 o 
   0   6  12      451.91      490.20     48.87 o 
   1   6  12      553.32      562.07     59.13 o 
   2   6  12      237.18      218.75     23.90 o 
   3   6  12      126.89      134.11     15.06 o 
   4   6  12      275.57      238.02     27.60 o 
   5   6  12      497.19      472.60     40.21 o 
   6   6  12      155.85      166.18     18.78 o 
   7   6  12      303.93      283.11     28.52 o 
   8   6  12      184.78      158.61     24.14 o 
  -8   7  12      124.44       42.92     22.67 o 
  -7   7  12       46.45       27.25     11.14 o 
  -6   7  12      190.03      178.21     17.64 o 
  -5   7  12      219.48      231.29     24.30 o 
  -4   7  12      834.15      819.19     48.25 o 
  -3   7  12      290.81      288.35     19.56 o 
  -2   7  12      222.24      212.51     23.53 o 
  -1   7  12       86.34       77.48     11.71 o 
   0   7  12      276.14      247.93     25.91 o 
   1   7  12       84.25       79.44     11.76 o 
   2   7  12      201.62      194.43     18.10 o 
   3   7  12      241.14      287.60     21.93 o 
   4   7  12      781.18      822.09     43.50 o 
   5   7  12      192.62      194.55     22.70 o 
   6   7  12      235.54      219.85     26.85 o 
   7   7  12       41.61       25.21     11.53 o 
   8   7  12      116.96      103.25     22.90 o 
  -7   8  12      140.52      111.88     20.64 o 
  -6   8  12      578.65      563.49     38.25 o 
  -5   8  12      366.64      344.91     31.66 o 
  -4   8  12      653.21      615.74     43.74 o 
  -3   8  12       70.79       85.44     13.31 o 
  -2   8  12      404.10      392.81     49.21 o 
  -1   8  12      262.11      262.54     22.18 o 
   0   8  12        7.12        3.35      9.91 o 
   1   8  12      326.93      354.82     26.23 o 
   2   8  12      390.88      397.75     36.93 o 
   3   8  12       48.59       45.64      9.59 o 
   4   8  12      707.13      717.90     53.06 o 
   5   8  12      366.60      405.60     33.11 o 
   6   8  12      539.57      583.22     45.97 o 
   7   8  12      128.14      118.64     16.43 o 
  -7   9  12      218.11      195.75     29.86 o 
  -6   9  12       27.49       27.64      7.69 o 
  -5   9  12      501.38      503.85     35.88 o 
  -4   9  12      316.64      286.11     25.86 o 
  -3   9  12      346.23      310.71     26.63 o 
  -2   9  12       33.79       16.43      8.84 o 
  -1   9  12      283.08      279.49     27.02 o 
   0   9  12      212.45      182.90     23.81 o 
   1   9  12      298.10      277.47     27.62 o 
   2   9  12       10.44       13.51      6.43 o 
   3   9  12      434.63      449.43     40.44 o 
   4   9  12      329.45      325.32     24.71 o 
   5   9  12      492.09      519.62     38.45 o 
   6   9  12       24.34       33.98      9.45 o 
   7   9  12      187.52      232.90     30.63 o 
  -7  10  12       58.27       78.52     28.26 o 
  -6  10  12       98.49       91.78     21.46 o 
  -5  10  12      124.73      135.15     17.90 o 
  -4  10  12      127.75      120.57     17.95 o 
  -3  10  12      531.93      567.74     62.59 o 
  -2  10  12      122.88      104.16     21.32 o 
  -1  10  12      153.68      148.74     19.52 o 
   0  10  12      605.38      625.65     73.08 o 
   1  10  12      149.00      171.79     21.77 o 
   2  10  12      136.47      165.17     19.45 o 
   3  10  12      572.22      638.79     67.03 o 
   4  10  12      167.39      176.06     19.54 o 
   5  10  12      132.98      124.07     17.30 o 
   6  10  12      110.70      101.71     18.38 o 
   7  10  12       75.65       74.62     14.10 o 
  -6  11  12       47.71       38.36     10.64 o 
  -5  11  12       32.67       29.97      9.30 o 
  -4  11  12      241.32      267.58     25.40 o 
  -3  11  12      107.87      107.64     18.96 o 
  -2  11  12      337.64      349.78     43.77 o 
  -1  11  12       74.43       69.61     15.90 o 
   0  11  12      417.26      466.22     45.51 o 
   1  11  12       89.42      104.87     17.71 o 
   2  11  12      301.04      305.06     32.60 o 
   3  11  12      160.70      137.35     17.64 o 
   4  11  12      225.65      246.91     29.17 o 
   5  11  12       32.60       38.39     10.13 o 
   6  11  12       60.54       46.01     13.89 o 
  -5  12  12       90.44       88.96     16.58 o 
  -4  12  12      140.69      116.78     18.19 o 
  -3  12  12       45.00       54.45     12.27 o 
  -2  12  12      478.88      450.16     57.22 o 
  -1  12  12      326.38      342.01     30.54 o 
   0  12  12      109.60      141.21     20.32 o 
   1  12  12      266.66      301.89     26.94 o 
   2  12  12      474.81      516.72     52.88 o 
   3  12  12       30.88       26.54     16.69 o 
   4  12  12      161.55      161.57     20.04 o 
   5  12  12       95.09      100.77     16.21 o 
  -4  13  12       30.33       43.33     15.28 o 
  -3  13  12      148.73      139.79     20.63 o 
  -2  13  12      156.69      167.70     23.43 o 
  -1  13  12      131.98      121.60     16.60 o 
   0  13  12      174.12      202.72     23.55 o 
   1  13  12      140.88      169.05     24.38 o 
   2  13  12      104.30      123.42     18.63 o 
   3  13  12      136.92      147.20     20.08 o 
   4  13  12       19.63       25.28     12.59 o 
  -3  14  12       12.41       18.69     10.93 o 
  -2  14  12      110.48       98.00     15.65 o 
  -1  14  12      123.54      101.37     16.62 o 
   0  14  12       21.30       20.83     16.16 o 
   1  14  12      119.03      133.98     21.58 o 
   2  14  12      101.21      100.76     14.73 o 
   3  14  12       15.94       16.34     25.38 o 
  -1  15  12       31.63       51.00     14.40 o 
   0  15  12      130.11      128.68     20.03 o 
   1  15  12       52.02       48.25     11.96 o 
   1   0  13      932.61      904.29     49.78 o 
   2   0  13      186.37      179.95     17.92 o 
   3   0  13       35.27       46.16      9.42 o 
   4   0  13      564.45      525.80     39.62 o 
   5   0  13      884.06      915.86     46.42 o 
   6   0  13      688.27      712.50     33.78 o 
   7   0  13      241.41      214.76     22.54 o 
   8   0  13        2.63        1.02     11.60 o 
  -8   1  13      248.72      258.85     36.42 o 
  -7   1  13      426.90      417.80     32.89 o 
  -6   1  13     1040.88      978.87     45.17 o 
  -5   1  13      659.84      657.61     36.53 o 
  -4   1  13      337.31      356.95     28.98 o 
  -3   1  13      731.37      695.72     45.99 o 
  -2   1  13     2305.16     2346.87     38.59 o 
  -1   1  13     1385.60     1419.95     33.62 o 
   0   1  13        5.16       24.36      7.13 o 
   1   1  13     1295.97     1300.71     42.20 o 
   2   1  13     2181.51     2104.91     78.94 o 
   3   1  13      760.25      757.26     34.80 o 
   4   1  13      399.82      440.99     40.43 o 
   5   1  13      685.42      663.91     38.37 o 
   6   1  13     1086.05      945.29     85.04 o 
   7   1  13      443.64      436.63     38.33 o 
   8   1  13      251.38      212.41     34.42 o 
  -8   2  13      160.46      151.18     17.41 o 
  -7   2  13       69.66       51.03      8.59 o 
  -6   2  13      436.71      433.48     47.83 o 
  -5   2  13      690.23      720.18     45.49 o 
  -4   2  13      690.80      686.91     28.15 o 
  -3   2  13      605.85      601.07     34.12 o 
  -2   2  13       29.97       19.08      7.77 o 
  -1   2  13      505.30      439.35     48.58 o 
   0   2  13     2413.56     2494.26     43.69 o 
   1   2  13      543.26      473.38     36.44 o 
   2   2  13       22.82       13.37      8.58 o 
   3   2  13      575.58      590.75     52.86 o 
   4   2  13      773.38      748.92     62.12 o 
   5   2  13      748.23      816.34     43.57 o 
   6   2  13      436.58      482.25     33.08 o 
   7   2  13       72.57       70.67      8.96 o 
   8   2  13      194.05      175.50     27.61 o 
  -8   3  13      152.10      184.80     28.25 o 
  -7   3  13      840.35      849.09     46.47 o 
  -6   3  13      152.48      127.76     13.85 o 
  -5   3  13       81.43       95.31     11.16 o 
  -4   3  13       64.05       66.68      8.88 o 
  -3   3  13     2373.73     2476.97     49.59 o 
  -2   3  13      701.14      666.72     40.79 o 
  -1   3  13     1494.28     1583.24     51.64 o 
   0   3  13     6114.50     6850.79    105.30 o 
   1   3  13     1365.19     1503.94     46.75 o 
   2   3  13      721.72      746.22     33.77 o 
   3   3  13     2386.86     2598.94     53.88 o 
   4   3  13       79.69       79.68     11.14 o 
   5   3  13       89.22       94.60     12.13 o 
   6   3  13      143.63      119.53     13.25 o 
   7   3  13      861.10      821.20     43.80 o 
   8   3  13      135.05      150.94     29.30 o 
  -8   4  13       27.90       21.44     14.86 o 
  -7   4  13       60.41       47.46     11.26 o 
  -6   4  13      167.98      178.64     19.46 o 
  -5   4  13      618.47      650.55     41.94 o 
  -4   4  13      750.35      820.71     33.75 o 
  -3   4  13        8.76       17.08      9.24 o 
  -2   4  13     1678.88     1706.24     38.22 o 
  -1   4  13     1694.43     1709.17     35.19 o 
   0   4  13      179.74      192.29     17.30 o 
   1   4  13     1479.65     1471.00     35.65 o 
   2   4  13     1763.14     1809.34     42.14 o 
   3   4  13       15.53       12.74      5.81 o 
   4   4  13      766.79      805.22     77.61 o 
   5   4  13      580.20      576.15     29.65 o 
   6   4  13      191.20      203.45     22.24 o 
   7   4  13       69.68       53.90     10.85 o 
   8   4  13       25.65       29.17      8.57 o 
  -8   5  13       69.85       63.40     18.38 o 
  -7   5  13       73.83       37.73     12.78 o 
  -6   5  13     1249.97     1335.88     41.51 o 
  -5   5  13       75.42      101.47     15.65 o 
  -4   5  13      183.89      206.40     29.45 o 
  -3   5  13      497.41      462.56     27.44 o 
  -2   5  13     3421.91     3692.04     65.71 o 
  -1   5  13      267.67      248.06     22.98 o 
   0   5  13      359.30      380.70     40.30 o 
   1   5  13      244.96      222.32     18.44 o 
   2   5  13     3544.62     3941.15     57.37 o 
   3   5  13      496.28      502.74     49.14 o 
   4   5  13      179.10      189.53     21.19 o 
   5   5  13       77.52       70.19     12.36 o 
   6   5  13     1151.87     1294.85     72.73 o 
   7   5  13       78.86       67.62     16.96 o 
   8   5  13      108.51       64.62     17.11 o 
  -7   6  13      432.97      372.37     44.48 o 
  -6   6  13      127.18      118.77     12.56 o 
  -5   6  13      452.10      461.08     34.79 o 
  -4   6  13       64.40       63.37     10.22 o 
  -3   6  13       23.61       15.70      6.63 o 
  -2   6  13      529.36      524.91     38.54 o 
  -1   6  13     1336.50     1268.28     37.15 o 
   0   6  13      283.78      292.23     33.21 o 
   1   6  13     1470.52     1472.35     60.33 o 
   2   6  13      524.93      509.89     53.51 o 
   3   6  13       21.52       19.84      7.65 o 
   4   6  13       70.11       80.51     13.91 o 
   5   6  13      420.40      471.32     26.79 o 
   6   6  13      135.78      132.41     15.55 o 
   7   6  13      443.54      402.51     46.35 o 
  -7   7  13      860.81      709.21     97.34 o 
  -6   7  13       48.50       63.33     11.59 o 
  -5   7  13      185.91      181.34     16.72 o 
  -4   7  13       59.99       51.04      8.16 o 
  -3   7  13     1138.61     1159.21     34.38 o 
  -2   7  13       91.66       77.92     10.38 o 
  -1   7  13      307.04      300.47     23.27 o 
   0   7  13      185.94      183.24     17.85 o 
   1   7  13      327.88      320.08     42.69 o 
   2   7  13       63.48       63.36     10.42 o 
   3   7  13     1201.60     1152.33     65.14 o 
   4   7  13       80.67       64.93     11.42 o 
   5   7  13      185.32      159.41     29.18 o 
   6   7  13       39.03       42.30      7.29 o 
   7   7  13      864.51      840.91     85.17 o 
  -7   8  13       15.54       35.32     10.62 o 
  -6   8  13      359.31      397.32     33.39 o 
  -5   8  13       57.95       76.79     11.53 o 
  -4   8  13      474.55      472.78     43.63 o 
  -3   8  13      660.76      676.02     84.43 o 
  -2   8  13       82.11       84.35     18.85 o 
  -1   8  13      147.36      141.05     17.88 o 
   0   8  13      453.14      422.73     27.66 o 
   1   8  13      172.38      166.00     26.00 o 
   2   8  13      107.16      100.98     15.84 o 
   3   8  13      689.32      722.79     55.59 o 
   4   8  13      475.88      430.90     52.67 o 
   5   8  13       42.52       51.54     10.43 o 
   6   8  13      422.36      359.60     46.32 o 
   7   8  13       10.34       45.83     18.22 o 
  -6   9  13      407.05      493.96     34.09 o 
  -5   9  13      123.27      100.12     13.59 o 
  -4   9  13       81.23       87.78     15.50 o 
  -3   9  13      206.32      210.79     27.46 o 
  -2   9  13     1403.86     1433.39     51.23 o 
  -1   9  13       81.32      109.00     17.38 o 
   0   9  13       94.02       65.96     17.11 o 
   1   9  13       90.07      106.36     20.90 o 
   2   9  13     1478.82     1705.42     66.51 o 
   3   9  13      204.47      225.29     21.48 o 
   4   9  13       67.00       41.34     11.94 o 
   5   9  13      117.62      111.07     19.57 o 
   6   9  13      388.63      420.13     43.47 o 
  -6  10  13      301.00      277.98     29.51 o 
  -5  10  13      528.05      492.67     63.68 o 
  -4  10  13       48.32       48.82     11.46 o 
  -3  10  13      166.54      153.24     20.44 o 
  -2  10  13       74.09       66.70     15.07 o 
  -1  10  13      310.02      326.54     30.08 o 
   0  10  13       54.29       50.56     12.15 o 
   1  10  13      376.75      372.79     33.25 o 
   2  10  13       76.66       70.94     16.68 o 
   3  10  13      150.17      158.84     22.84 o 
   4  10  13       51.45       63.78     11.71 o 
   5  10  13      588.02      584.83     61.66 o 
   6  10  13      322.28      332.99     49.38 o 
  -5  11  13       33.90       33.55     13.10 o 
  -4  11  13      103.22       79.75     14.48 o 
  -3  11  13      260.02      244.62     31.75 o 
  -2  11  13      217.37      265.79     29.61 o 
  -1  11  13      509.07      519.48     42.83 o 
   0  11  13       41.94       57.46     12.39 o 
   1  11  13      527.92      529.15     40.96 o 
   2  11  13      185.54      208.95     23.95 o 
   3  11  13      237.63      231.97     28.48 o 
   4  11  13      133.78      166.63     23.80 o 
   5  11  13       37.98       61.14     13.15 o 
  -4  12  13      190.49      160.00     26.07 o 
  -3  12  13       85.39      100.22     21.09 o 
  -2  12  13       90.21       63.03     15.10 o 
  -1  12  13      467.32      437.85     54.28 o 
   0  12  13      747.22      748.30     93.80 o 
   1  12  13      497.46      477.33     65.12 o 
   2  12  13       81.17       69.80     14.00 o 
   3  12  13       79.32       89.43     15.14 o 
   4  12  13      159.52      159.99     28.09 o 
  -3  13  13      393.19      386.21     39.54 o 
  -2  13  13      152.02      128.79     21.04 o 
  -1  13  13       69.39       66.71     11.08 o 
   0  13  13      505.39      510.12     52.59 o 
   1  13  13       80.60       67.40     10.47 o 
   2  13  13      138.89      126.75     19.39 o 
   3  13  13      377.05      417.24     38.08 o 
  -2  14  13       64.02       77.97     14.18 o 
  -1  14  13       76.27       68.96     12.19 o 
   0  14  13       80.75       89.12     15.78 o 
   1  14  13       73.19       86.95     19.34 o 
   2  14  13       61.12       70.84     16.06 o 
   0   0  14     1233.91     1255.88     57.09 o 
   1   0  14       17.42       10.58     11.19 o 
   2   0  14       20.74       28.19     13.14 o 
   3   0  14      217.27      223.97     24.56 o 
   4   0  14      362.74      328.63     22.50 o 
   5   0  14       73.56       74.94     12.49 o 
   6   0  14      525.77      526.83     41.98 o 
   7   0  14       82.70       87.93     10.93 o 
   8   0  14      185.12      194.89     55.05 o 
  -8   1  14       97.46      125.19     28.86 o 
  -7   1  14      909.12      799.37     96.74 o 
  -6   1  14      453.25      415.09     32.94 o 
  -5   1  14      178.92      144.81     16.27 o 
  -4   1  14      122.56      132.41     14.83 o 
  -3   1  14     1793.92     1825.36     50.65 o 
  -2   1  14     1974.02     2115.92     51.43 o 
  -1   1  14     1080.79     1039.50     60.06 o 
   0   1  14      504.60      494.06     40.88 o 
   1   1  14     1085.63     1115.19     41.91 o 
   2   1  14     2052.07     2162.49     48.61 o 
   3   1  14     1800.65     1945.07     45.72 o 
   4   1  14      150.48      157.13     15.14 o 
   5   1  14      160.99      161.80     16.53 o 
   6   1  14      490.18      440.92     44.61 o 
   7   1  14      912.40      898.14     49.56 o 
   8   1  14       81.31       71.80     13.38 o 
  -8   2  14       19.69       13.34     13.07 o 
  -7   2  14      185.23      177.20     21.54 o 
  -6   2  14      115.53      126.28     16.07 o 
  -5   2  14      567.53      568.87     64.34 o 
  -4   2  14       81.25       78.23     12.55 o 
  -3   2  14      243.68      235.15     17.06 o 
  -2   2  14      401.05      350.83     28.63 o 
  -1   2  14     1196.40     1231.91     38.76 o 
   0   2  14      220.19      180.25     19.90 o 
   1   2  14     1270.96     1383.95     39.10 o 
   2   2  14      406.60      437.53     38.61 o 
   3   2  14      218.80      234.44     23.96 o 
   4   2  14       67.66       52.80      9.00 o 
   5   2  14      588.36      612.48     37.94 o 
   6   2  14      134.80      126.71     15.38 o 
   7   2  14      179.87      165.57     18.59 o 
   8   2  14       28.28       35.30     17.05 o 
  -7   3  14      223.68      218.30     31.52 o 
  -6   3  14     1446.50     1633.85     49.28 o 
  -5   3  14      206.56      173.13     16.69 o 
  -4   3  14       90.38      111.73     12.25 o 
  -3   3  14      301.30      304.29     29.99 o 
  -2   3  14     3244.30     3476.41     70.44 o 
  -1   3  14      377.44      385.29     36.87 o 
   0   3  14      555.14      552.25     29.68 o 
   1   3  14      403.04      411.84     38.71 o 
   2   3  14     3183.62     3409.72     61.56 o 
   3   3  14      274.57      270.64     26.43 o 
   4   3  14       74.23       94.31     11.39 o 
   5   3  14      203.98      178.09     17.96 o 
   6   3  14     1497.40     1580.36     62.72 o 
   7   3  14      236.01      237.41     18.50 o 
  -7   4  14       12.39       10.41      8.16 o 
  -6   4  14       54.64       27.87     15.26 o 
  -5   4  14      889.25      852.89     71.65 o 
  -4   4  14      878.52      751.14     78.74 o 
  -3   4  14      568.09      569.31     37.55 o 
  -2   4  14      102.29       96.01     13.58 o 
  -1   4  14      731.89      764.02     27.84 o 
   0   4  14       55.97       69.20      8.28 o 
   1   4  14      909.76      899.56     40.48 o 
   2   4  14       88.87       97.69     12.50 o 
   3   4  14      545.37      527.48     38.25 o 
   4   4  14      778.10      799.40     42.05 o 
   5   4  14      926.66      901.90     62.40 o 
   6   4  14       74.65       71.97     10.30 o 
   7   4  14       10.40       17.63      7.33 o 
  -7   5  14      707.80      717.70     88.56 o 
  -6   5  14        8.38       23.25      8.14 o 
  -5   5  14      573.21      566.65     40.03 o 
  -4   5  14       74.87       86.11     10.96 o 
  -3   5  14     2682.14     2978.63     52.00 o 
  -2   5  14      239.19      209.13     25.06 o 
  -1   5  14      564.65      534.99     34.81 o 
   0   5  14       60.53       61.78     19.82 o 
   1   5  14      624.70      662.17     46.01 o 
   2   5  14      241.02      237.16     24.16 o 
   3   5  14     2555.83     2713.05     48.04 o 
   4   5  14       72.86       71.47      9.27 o 
   5   5  14      560.76      518.80     55.98 o 
   6   5  14        9.25       12.75      5.80 o 
   7   5  14      698.67      590.96     91.14 o 
  -7   6  14        5.83        0.00     11.88 o 
  -6   6  14      271.97      249.23     24.91 o 
  -5   6  14      160.95      159.53     16.85 o 
  -4   6  14      539.65      558.60     44.88 o 
  -3   6  14        0.01       10.04     11.90 o 
  -2   6  14       21.23       28.49      9.79 o 
  -1   6  14      172.07      176.38     17.08 o 
   0   6  14     1080.07     1121.46     39.74 o 
   1   6  14      127.62      141.10     17.77 o 
   2   6  14       19.04       18.52     14.43 o 
   3   6  14        1.38       18.83      8.17 o 
   4   6  14      509.99      540.19     36.80 o 
   5   6  14      118.72      104.97     13.25 o 
   6   6  14      289.32      329.23     32.06 o 
   7   6  14        4.64        2.35      9.30 o 
  -7   7  14      269.05      247.28     28.52 o 
  -6   7  14      881.08      826.13     79.15 o 
  -5   7  14        5.27       12.78      9.27 o 
  -4   7  14      186.52      199.68     35.08 o 
  -3   7  14       64.27       72.90     13.18 o 
  -2   7  14     2480.45     2741.40    118.69 o 
  -1   7  14      292.46      314.84     25.91 o 
   0   7  14       36.06       28.58      8.28 o 
   1   7  14      289.25      277.04     35.08 o 
   2   7  14     2540.97     2635.25     60.17 o 
   3   7  14       46.93       47.63     11.82 o 
   4   7  14      166.56      168.91     20.43 o 
   5   7  14        7.00       22.01      8.62 o 
   6   7  14      860.05      864.89     69.80 o 
   7   7  14      259.87      191.46     31.71 o 
  -6   8  14      138.01      117.21     15.52 o 
  -5   8  14      695.64      698.79     66.60 o 
  -4   8  14       83.12       86.54     11.54 o 
  -3   8  14      205.32      218.03     26.71 o 
  -2   8  14      184.78      188.11     20.59 o 
  -1   8  14      916.22     1004.43     51.23 o 
   0   8  14        6.83       20.80     10.95 o 
   1   8  14      956.52     1008.27     47.23 o 
   2   8  14      185.10      182.25     23.60 o 
   3   8  14      206.60      184.16     18.93 o 
   4   8  14       97.13       81.49     13.66 o 
   5   8  14      727.31      627.22    102.57 o 
   6   8  14      130.11      147.71     20.29 o 
  -6   9  14       55.04       27.06     10.37 o 
  -5   9  14       82.69       56.42     12.77 o 
  -4   9  14       13.57       21.12     14.45 o 
  -3   9  14      720.15      775.41     83.20 o 
  -2   9  14      349.36      383.31     44.87 o 
  -1   9  14      790.97      849.70     94.21 o 
   0   9  14      142.74      145.64     25.13 o 
   1   9  14      776.71      859.30     91.28 o 
   2   9  14      361.27      344.38     45.09 o 
   3   9  14      772.79      751.74     84.80 o 
   4   9  14       17.58       29.63     11.60 o 
   5   9  14       98.31       67.66     14.95 o 
   6   9  14       50.97       25.29      9.75 o 
  -5  10  14      245.44      233.95     27.54 o 
  -4  10  14      200.00      208.32     29.03 o 
  -3  10  14       71.93       66.08     14.41 o 
  -2  10  14      299.88      293.58     31.77 o 
  -1  10  14       63.24       38.65     10.68 o 
   0  10  14     1289.27     1517.20    104.82 o 
   1  10  14       67.29       69.82     15.60 o 
   2  10  14      330.88      350.38     32.03 o 
   3  10  14       69.89       77.68     15.86 o 
   4  10  14      234.60      240.34     33.69 o 
   5  10  14      239.03      236.97     26.48 o 
  -4  11  14        5.09       30.49      9.70 o 
  -3  11  14      392.45      439.49     34.33 o 
  -2  11  14      681.06      656.58     68.64 o 
  -1  11  14      198.34      252.63     32.04 o 
   0  11  14       14.53       36.31     10.96 o 
   1  11  14      186.86      180.92     34.09 o 
   2  11  14      698.71      683.34     47.19 o 
   3  11  14      402.34      413.01     37.57 o 
   4  11  14        4.80        1.48     15.89 o 
  -3  12  14       96.27      115.48     20.23 o 
  -2  12  14       26.03       17.62     15.65 o 
  -1  12  14      385.80      354.03     50.11 o 
   0  12  14       63.75       42.79     17.64 o 
   1  12  14      358.56      311.99     43.16 o 
   2  12  14       30.94       20.12     15.85 o 
   3  12  14       87.27       90.63     14.85 o 
  -2  13  14      496.41      500.01     37.95 o 
  -1  13  14       54.81       52.55     12.67 o 
   0  13  14       44.88       50.92     15.58 o 
   1  13  14       56.88       58.03     13.40 o 
   2  13  14      471.81      468.37     34.93 o 
   1   0  15      584.67      579.18     56.21 o 
   2   0  15      772.91      792.02     50.60 o 
   3   0  15      301.18      329.80     36.30 o 
   4   0  15        6.44       14.77     10.66 o 
   5   0  15      111.00      112.16     18.04 o 
   6   0  15       38.75       33.67     10.99 o 
   7   0  15        4.83        0.00      9.63 o 
  -7   1  15      231.78      218.67     26.87 o 
  -6   1  15      372.03      364.56     38.93 o 
  -5   1  15      313.00      301.72     30.50 o 
  -4   1  15      175.31      136.17     16.55 o 
  -3   1  15     1134.17     1110.08     41.62 o 
  -2   1  15     1540.12     1631.80     65.06 o 
  -1   1  15      689.59      766.56     54.81 o 
   0   1  15     2126.16     2246.74     54.92 o 
   1   1  15      659.98      735.44     41.25 o 
   2   1  15     1538.29     1662.73     48.58 o 
   3   1  15     1265.25     1319.41     43.81 o 
   4   1  15      163.59      131.68     19.43 o 
   5   1  15      312.08      307.35     34.84 o 
   6   1  15      380.22      377.73     45.10 o 
   7   1  15      251.39      265.61     32.98 o 
  -7   2  15       34.65       32.50     14.74 o 
  -6   2  15      303.18      284.96     28.94 o 
  -5   2  15      130.41      143.70     17.26 o 
  -4   2  15      314.04      315.88     24.51 o 
  -3   2  15       67.97       53.27     12.69 o 
  -2   2  15      169.00      144.57     16.72 o 
  -1   2  15      292.77      275.69     35.01 o 
   0   2  15      145.86      159.11     20.80 o 
   1   2  15      286.89      309.22     30.51 o 
   2   2  15      186.34      185.73     25.88 o 
   3   2  15       70.44       33.67     12.15 o 
   4   2  15      337.89      336.86     33.62 o 
   5   2  15      144.16      142.45     19.59 o 
   6   2  15      304.99      256.42     30.06 o 
   7   2  15       29.48       11.34      7.49 o 
  -7   3  15      454.21      476.95     47.01 o 
  -6   3  15      246.99      227.36     28.71 o 
  -5   3  15      430.84      416.00     37.36 o 
  -4   3  15      332.72      365.43     26.53 o 
  -3   3  15     1287.22     1317.58     46.42 o 
  -2   3  15      980.65     1047.65     43.57 o 
  -1   3  15     1157.33     1198.16     53.82 o 
   0   3  15     2097.20     2214.63     55.21 o 
   1   3  15     1230.13     1309.17     37.53 o 
   2   3  15      905.70      968.62     34.22 o 
   3   3  15     1383.36     1573.64     46.64 o 
   4   3  15      375.57      399.89     34.57 o 
   5   3  15      438.74      404.73     31.80 o 
   6   3  15      257.81      266.56     24.54 o 
   7   3  15      471.78      413.65     59.53 o 
  -7   4  15       37.47       36.55      9.18 o 
  -6   4  15       83.32       77.38     12.87 o 
  -5   4  15      208.08      210.09     18.94 o 
  -4   4  15      791.40      889.72     45.21 o 
  -3   4  15      244.71      229.30     21.50 o 
  -2   4  15       98.05       94.53     13.06 o 
  -1   4  15      544.94      526.19     53.66 o 
   0   4  15      416.84      410.20     38.89 o 
   1   4  15      452.79      460.69     30.88 o 
   2   4  15      112.69      120.51     14.82 o 
   3   4  15      237.40      266.57     23.47 o 
   4   4  15      861.17      814.05     76.37 o 
   5   4  15      225.09      232.23     21.36 o 
   6   4  15       77.02       55.08     15.45 o 
   7   4  15       40.11       38.33     10.26 o 
  -6   5  15      842.74      846.96     55.18 o 
  -5   5  15      846.63      788.09     40.87 o 
  -4   5  15      361.97      358.13     28.60 o 
  -3   5  15       91.33       81.34      9.90 o 
  -2   5  15     1618.86     1722.80     53.11 o 
  -1   5  15      150.29      148.48     17.78 o 
   0   5  15      197.28      231.71     18.46 o 
   1   5  15      159.65      192.54     16.75 o 
   2   5  15     1527.06     1793.30     61.87 o 
   3   5  15       86.36       76.67     11.41 o 
   4   5  15      324.04      281.82     22.19 o 
   5   5  15      832.85      713.38     85.25 o 
   6   5  15      817.51      681.94     88.74 o 
  -6   6  15        8.10       14.72     11.52 o 
  -5   6  15      290.98      283.23     23.31 o 
  -4   6  15      254.54      241.73     32.81 o 
  -3   6  15       34.63       39.29     11.19 o 
  -2   6  15      154.64      159.24     16.20 o 
  -1   6  15      598.82      570.05     45.61 o 
   0   6  15       62.59       82.90      9.68 o 
   1   6  15      592.38      561.37     41.57 o 
   2   6  15      146.16      105.57     13.20 o 
   3   6  15       34.14       26.50      8.29 o 
   4   6  15      214.08      221.15     24.65 o 
   5   6  15      248.42      230.12     26.09 o 
   6   6  15        4.53        5.91      8.91 o 
  -6   7  15        4.45        8.59      9.49 o 
  -5   7  15      132.64      116.70     18.05 o 
  -4   7  15      834.63      879.77     64.96 o 
  -3   7  15      994.64      993.81    110.77 o 
  -2   7  15       51.38       39.04      9.76 o 
  -1   7  15      556.04      458.37     63.05 o 
   0   7  15     1425.12     1313.92     99.89 o 
   1   7  15      540.35      493.04     53.92 o 
   2   7  15       33.77       25.55      9.45 o 
   3   7  15      977.50     1054.55     55.47 o 
   4   7  15      804.03      871.91     65.29 o 
   5   7  15      146.38      109.95     17.28 o 
   6   7  15        5.02        0.00     12.33 o 
  -5   8  15       12.38        8.66      9.04 o 
  -4   8  15      331.58      305.88     42.46 o 
  -3   8  15       60.16       43.58     13.27 o 
  -2   8  15        2.93        5.10     12.91 o 
  -1   8  15      358.62      375.31     45.92 o 
   0   8  15      332.97      338.43     42.06 o 
   1   8  15      383.32      420.49     50.81 o 
   2   8  15        2.26       21.17     13.60 o 
   3   8  15       42.80       31.98     15.38 o 
   4   8  15      306.03      289.02     33.81 o 
   5   8  15       17.82       21.80      8.06 o 
  -5   9  15      157.57      175.44     22.38 o 
  -4   9  15       49.63       29.82     14.69 o 
  -3   9  15      152.43      147.92     23.31 o 
  -2   9  15      587.66      605.04     68.98 o 
  -1   9  15      346.47      352.09     43.92 o 
   0   9  15      527.03      493.45     74.82 o 
   1   9  15      352.02      405.65     34.15 o 
   2   9  15      605.36      678.62     62.68 o 
   3   9  15      114.26      123.66     19.93 o 
   4   9  15       45.24       47.76     13.32 o 
   5   9  15      172.69      167.39     21.15 o 
  -4  10  15       32.01       41.87     13.80 o 
  -3  10  15      153.33      155.18     24.68 o 
  -2  10  15       13.64       19.80     15.25 o 
  -1  10  15      433.95      443.61     38.97 o 
   0  10  15       60.77       33.23     12.83 o 
   1  10  15      463.00      472.26     44.56 o 
   2  10  15        5.83       15.72     12.87 o 
   3  10  15      135.73      134.97     24.56 o 
   4  10  15       22.91       21.38     13.41 o 
  -3  11  15       91.46       75.05     19.48 o 
  -2  11  15      325.14      322.14     36.29 o 
  -1  11  15      149.78      125.04     23.98 o 
   0  11  15      225.25      254.34     28.27 o 
   1  11  15      158.71      167.69     21.71 o 
   2  11  15      325.45      311.42     37.70 o 
   3  11  15       75.89       68.18     16.52 o 
  -1  12  15      110.51      114.34     22.26 o 
   0  12  15      288.77      261.81     36.48 o 
   1  12  15      122.28      136.33     20.74 o 
   0   0  16     2365.39     2564.82     88.53 o 
   1   0  16     1103.19     1128.81     76.09 o 
   2   0  16        1.25        0.00     15.22 o 
   3   0  16       10.79       23.03     12.84 o 
   4   0  16        2.39        6.99     12.56 o 
   5   0  16       80.17       64.62     12.06 o 
   6   0  16      164.61      189.57     22.03 o 
  -6   1  16       46.10       38.70      9.64 o 
  -5   1  16      228.50      246.81     24.23 o 
  -4   1  16      783.13      755.48     60.09 o 
  -3   1  16      233.34      233.19     28.97 o 
  -2   1  16      338.79      365.82     29.95 o 
  -1   1  16      747.07      744.36     65.22 o 
   0   1  16     2440.05     2965.03     73.66 o 
   1   1  16      754.27      783.91     78.92 o 
   2   1  16      361.27      336.20     42.26 o 
   3   1  16      181.45      188.71     30.70 o 
   4   1  16      791.07      744.11     55.82 o 
   5   1  16      236.87      209.43     29.86 o 
   6   1  16       58.10       38.59     13.97 o 
  -6   2  16       39.89       36.64     11.66 o 
  -5   2  16      263.04      277.88     24.90 o 
  -4   2  16      374.58      389.04     45.11 o 
  -3   2  16       26.59       34.49     12.78 o 
  -2   2  16      128.77      128.13     18.39 o 
  -1   2  16      102.79      135.08     17.62 o 
   0   2  16      181.44      207.81     23.03 o 
   1   2  16      126.21      158.81     20.54 o 
   2   2  16      125.57      135.37     16.05 o 
   3   2  16       14.42       21.98      9.56 o 
   4   2  16      370.64      423.41     43.45 o 
   5   2  16      333.09      322.63     41.09 o 
   6   2  16       29.26       18.99     10.90 o 
  -6   3  16      188.38      184.34     24.18 o 
  -5   3  16      575.53      557.81     75.87 o 
  -4   3  16      207.76      173.58     19.90 o 
  -3   3  16       84.17       69.86     15.43 o 
  -2   3  16      376.72      390.35     41.86 o 
  -1   3  16      758.98      723.39     56.96 o 
   0   3  16      106.82      116.15     16.42 o 
   1   3  16      823.83      859.76     56.34 o 
   2   3  16      375.28      420.39     43.60 o 
   3   3  16       91.99       83.33     18.37 o 
   4   3  16      201.83      167.32     20.09 o 
   5   3  16      554.94      562.17     70.18 o 
   6   3  16      227.89      237.12     26.30 o 
  -6   4  16       60.23       64.67     11.23 o 
  -5   4  16       37.28       47.67     14.27 o 
  -4   4  16      372.76      406.23     44.67 o 
  -3   4  16      252.76      269.22     24.20 o 
  -2   4  16      138.93      142.75     16.77 o 
  -1   4  16      220.38      243.50     36.47 o 
   0   4  16      155.42      159.12     19.44 o 
   1   4  16      245.65      257.04     26.20 o 
   2   4  16      119.84      114.95     18.36 o 
   3   4  16      307.63      357.18     35.46 o 
   4   4  16      298.94      319.58     47.31 o 
   5   4  16       55.75       58.17     13.06 o 
   6   4  16       61.36       59.96     15.74 o 
  -6   5  16      143.41       76.87     22.99 o 
  -5   5  16       56.43       51.18      9.35 o 
  -4   5  16      768.96      756.41     39.13 o 
  -3   5  16      707.39      692.99     47.67 o 
  -2   5  16      228.05      216.70     26.48 o 
  -1   5  16       42.69       49.00      8.06 o 
   0   5  16      604.70      670.83     77.71 o 
   1   5  16       60.33       67.35     11.80 o 
   2   5  16      227.64      216.29     20.42 o 
   3   5  16      640.60      612.22     46.36 o 
   4   5  16      754.41      746.54     52.35 o 
   5   5  16       61.65       53.38      9.78 o 
   6   5  16      154.31      121.76     19.15 o 
  -5   6  16       45.70       41.82     12.14 o 
  -4   6  16      193.25      170.53     24.92 o 
  -3   6  16      107.67      106.28     17.92 o 
  -2   6  16       96.91      105.14     15.65 o 
  -1   6  16       69.12       58.79     10.51 o 
   0   6  16       78.68       84.84     15.57 o 
   1   6  16       86.66       60.90     10.54 o 
   2   6  16       98.42       90.91     11.63 o 
   3   6  16       98.55      101.47     14.18 o 
   4   6  16      157.60      125.40     18.66 o 
   5   6  16       40.82       40.14     12.02 o 
  -5   7  16      168.84      152.76     24.85 o 
  -4   7  16       10.44       15.39      7.03 o 
  -3   7  16      299.62      305.52     32.11 o 
  -2   7  16      226.32      216.99     26.25 o 
  -1   7  16      943.21     1042.35    132.47 o 
   0   7  16       21.12       31.74     19.88 o 
   1   7  16      974.05     1007.10     68.29 o 
   2   7  16      252.15      213.35     23.19 o 
   3   7  16      264.82      223.37     28.51 o 
   4   7  16       18.87       15.67     10.72 o 
   5   7  16      204.70      212.99     29.18 o 
  -4   8  16        4.02       10.37      8.49 o 
  -3   8  16       47.37       32.30     12.98 o 
  -2   8  16      384.16      391.58     48.34 o 
  -1   8  16      110.57      129.76     19.64 o 
   0   8  16      106.26      118.12     20.39 o 
   1   8  16      109.23       97.74     20.51 o 
   2   8  16      398.72      378.93     42.58 o 
   3   8  16       39.15       44.70     14.70 o 
   4   8  16        8.23       28.39     12.56 o 
  -3   9  16      108.89      106.32     19.55 o 
  -2   9  16       54.46       59.19     14.63 o 
  -1   9  16      392.59      343.01     48.35 o 
   0   9  16      498.73      529.94     38.94 o 
   1   9  16      386.89      350.73     49.24 o 
   2   9  16       31.73       40.45     14.03 o 
   3   9  16      139.51      140.41     22.25 o 
  -2  10  16       20.40       32.92     11.26 o 
  -1  10  16       67.69       59.60     14.10 o 
   0  10  16      277.55      253.75     34.55 o 
   1  10  16       63.16       29.66     13.85 o 
   2  10  16       25.88       24.54     18.17 o 
   0  11  16        3.46       18.11     11.56 o 
   1   0  17        5.19       16.12      8.90 o 
   2   0  17      284.00      350.39     32.92 o 
   3   0  17        0.79        8.42     11.81 o 
   4   0  17       59.70       22.95     11.00 o 
   5   0  17        2.66       31.88     11.72 o 
  -5   1  17       26.13       24.94      9.21 o 
  -4   1  17      102.41       90.26     14.93 o 
  -3   1  17      306.08      355.54     36.38 o 
  -2   1  17       63.78       91.95     13.39 o 
  -1   1  17      433.23      425.75     30.63 o 
   0   1  17        3.55        4.20     11.40 o 
   1   1  17      419.07      387.02     45.46 o 
   2   1  17       73.01       56.86     13.58 o 
   3   1  17      359.06      424.69     39.99 o 
   4   1  17       88.76       64.83     12.58 o 
   5   1  17       27.13       20.97      8.60 o 
  -5   2  17       21.89       33.95     11.92 o 
  -4   2  17       44.95       47.70     10.13 o 
  -3   2  17       54.21       55.15     13.64 o 
  -2   2  17      154.41      141.21     17.13 o 
  -1   2  17       30.15       24.16      9.97 o 
   0   2  17       81.14       71.22     14.56 o 
   1   2  17       40.39       30.46      9.06 o 
   2   2  17      159.85      163.28     19.23 o 
   3   2  17       44.54       52.79     16.21 o 
   4   2  17       40.43       31.32     10.98 o 
   5   2  17       23.79       35.16     15.91 o 
  -5   3  17       31.57       53.93     10.03 o 
  -4   3  17      276.99      278.53     33.12 o 
  -3   3  17      151.02      142.80     14.26 o 
  -2   3  17       49.96       58.99     14.37 o 
  -1   3  17       23.62       22.48     10.88 o 
   0   3  17       40.33       52.63     12.37 o 
   1   3  17       26.48       26.82     15.38 o 
   2   3  17       55.33       38.65     14.96 o 
   3   3  17      159.97      151.70     24.34 o 
   4   3  17      259.86      280.51     29.11 o 
   5   3  17       23.46       19.49     11.53 o 
  -5   4  17       47.34       58.20     13.82 o 
  -4   4  17       36.17       31.39     14.99 o 
  -3   4  17      117.01      104.09     18.17 o 
  -2   4  17      116.13       98.11     13.79 o 
  -1   4  17        0.11       19.88      8.35 o 
   0   4  17       47.28       34.50      8.81 o 
   1   4  17        4.49        3.42      9.13 o 
   2   4  17      166.06      135.08     18.67 o 
   3   4  17       82.55       92.90     11.99 o 
   4   4  17       47.35       44.24     13.32 o 
   5   4  17       35.29       23.00     11.73 o 
  -4   5  17      113.68       91.98     17.51 o 
  -3   5  17       13.08       13.49      9.75 o 
  -2   5  17       38.57       39.05     10.22 o 
  -1   5  17      161.94      162.08     24.10 o 
   0   5  17        9.16       14.13     10.66 o 
   1   5  17      176.08      169.34     24.66 o 
   2   5  17       24.27       38.45     10.05 o 
   3   5  17       17.47       18.72      8.56 o 
   4   5  17      105.23       99.64     17.38 o 
  -4   6  17       44.07       30.52     14.07 o 
  -3   6  17       73.80       45.83     17.67 o 
  -2   6  17       20.52       17.02     17.44 o 
  -1   6  17      106.42      112.01     14.86 o 
   0   6  17        2.88        7.77     10.76 o 
   1   6  17       67.99       68.24     18.52 o 
   2   6  17       16.70       18.52     12.14 o 
   3   6  17       79.79       74.61     14.03 o 
   4   6  17       33.35       47.85     13.05 o 
  -3   7  17       60.10       36.21     10.40 o 
  -2   7  17        6.57       29.15     14.39 o 
  -1   7  17       42.76       18.73     12.02 o 
   0   7  17      451.33      438.41    112.41 o 
   1   7  17       61.24       63.35     29.09 o 
   2   7  17        3.80       32.99     18.46 o 
   3   7  17       64.85       73.48     15.99 o 
  -3   8  17       47.49       34.41     14.76 o 
  -2   8  17       56.22       58.25     16.45 o 
  -1   8  17      211.99      150.23     39.50 o 
   0   8  17      347.93      314.36     63.50 o 
   1   8  17      247.94      217.96     40.31 o 
   2   8  17       66.82       73.53     15.52 o 
   3   8  17       38.32       30.95     10.82 o 
  -1   9  17      171.56      151.65     24.78 o 
   0   9  17      247.94      196.89     38.74 o 
   1   9  17      191.32      208.23     26.36 o 
   0   0  18       29.43       32.50     16.59 o 
   1   0  18      220.53      271.46     27.46 o 
   2   0  18       55.82       42.80     11.13 o 
   3   0  18       34.51       52.97     17.42 o 
   4   0  18        0.62       11.62     10.53 o 
  -4   1  18       50.17       48.88     12.73 o 
  -3   1  18      102.23      113.06     19.94 o 
  -2   1  18       40.22       19.29     15.58 o 
  -1   1  18       98.62       83.11     18.70 o 
   0   1  18      324.71      273.26     31.48 o 
   1   1  18       94.28       97.42     16.32 o 
   2   1  18       51.38       40.28     13.36 o 
   3   1  18       93.24       93.04     17.96 o 
   4   1  18       83.65       95.98     15.52 o 
  -4   2  18       92.71      126.78     17.67 o 
  -3   2  18       37.59       53.09     12.46 o 
  -2   2  18        7.06        0.00     14.61 o 
  -1   2  18        1.05        0.00      9.02 o 
   0   2  18       31.60       38.17     14.87 o 
   1   2  18        7.20       24.75     16.47 o 
   2   2  18       27.32       25.55     10.34 o 
   3   2  18       26.03        7.72     14.95 o 
   4   2  18       90.17      122.30     18.88 o 
  -4   3  18       21.90       32.01      8.43 o 
  -3   3  18        5.82        8.67      8.17 o 
  -2   3  18       68.78       73.73     17.18 o 
  -1   3  18       80.43       74.27     14.63 o 
   0   3  18       18.05       19.37     11.38 o 
   1   3  18       65.92       78.46     15.76 o 
   2   3  18       78.04       80.11     14.40 o 
   3   3  18        7.11       11.14     15.07 o 
   4   3  18       27.27       27.56     11.92 o 
  -3   4  18       25.95       15.01     14.12 o 
  -2   4  18       51.61       51.43     12.99 o 
  -1   4  18      111.88       98.27     18.42 o 
   0   4  18      167.72      165.75     23.58 o 
   1   4  18      136.18      106.74     20.01 o 
   2   4  18       37.40       39.32     10.53 o 
   3   4  18       46.95       42.31     15.34 o 
  -3   5  18       93.77       84.00     19.23 o 
  -2   5  18       50.20       29.76     13.41 o 
  -1   5  18       50.01       37.18     12.96 o 
   0   5  18       64.03       36.54     12.17 o 
   1   5  18       68.42       66.05     27.25 o 
   2   5  18       58.53       47.35      8.61 o 
   3   5  18       97.97       74.74     16.23 o 
  -2   6  18       22.45       41.49     20.12 o 
  -1   6  18        0.25       21.73     17.72 o 
   0   6  18       24.57       32.60     12.13 o 
   1   6  18        3.35       20.78     19.50 o 
   2   6  18       27.62       25.99     14.47 o 
  -1   7  18      207.28      177.35     30.30 o 
   0   7  18       20.68       41.37     15.54 o 
   1   7  18      192.43      191.02     29.48 o 
   1   0  19      117.63       92.97     15.68 o 
   2   0  19       51.40       44.82     17.22 o 
  -2   1  19      393.24      381.58     34.41 o 
  -1   1  19      485.93      466.25     44.62 o 
   0   1  19      114.88      108.30     15.63 o 
   1   1  19      534.32      503.64     56.60 o 
   2   1  19      377.00      401.30     42.22 o 
  -2   2  19       44.17       60.79     13.26 o 
  -1   2  19        8.76        5.11     12.04 o 
   0   2  19       90.07       78.89     14.53 o 
   1   2  19       19.10       17.69     13.49 o 
   2   2  19       49.04       58.56     13.14 o 
  -2   3  19       24.88       21.24      9.84 o 
  -1   3  19        1.23        2.78     13.77 o 
   0   3  19      199.37      166.14     21.04 o 
   1   3  19        2.65       40.12     26.79 o 
   2   3  19       32.11       14.89     12.32 o 
  -1   4  19        4.60       14.02     13.96 o 
   0   4  19      146.90      144.45     21.77 o 
   1   4  19        1.01        7.40     16.40 o 
                                                 
